# Supplementary material for: Crystal structure of (E)-(benzyl­idene)(pyridin-2-ylmeth­yl)amine
Source: Acta Crystallogr E Crystallogr Commun. 2015 Dec 12;71(Pt 12):o1040. doi: 10.1107/S2056989015023324 (PMC4719968; doi:10.1107/S2056989015023324)
Supplement: Supplementary file 1 [file e-71-o1040-sup1.cif]

##############################################################################
#                                                                            #
# This CIF contains the data in a paper accepted for publication in          #
# Acta Crystallographica Section E. It conforms to the requirements of       #
# Notes for Authors for Acta Crystallographica Section E, and has been       #
# peer reviewed under the auspices of the IUCr Commission on Journals.       #
#                                                                            #
# Full details of the Crystallographic Information File format               #
# are given in the paper "The Crystallographic Information File (CIF):       #
# a New Standard Archive File for Crystallography" by S. R. Hall, F. H.      #
# Allen and I. D. Brown [Acta Cryst. (1991), A47, 655-685].                  #
#                                                                            #
# The current version of the core CIF dictionary is obtainable from          #
# ftp://ftp.iucr.org/pub/cif_core.dic.                                       #
#                                                                            #
# Software is freely available for graphical display of the structure(s)     #
# in this CIF. For information consult the CIF software page                 #
# http://www.iucr.org/resources/cif/software.                                #
#                                                                            #
# This file may be used for bona fide research purposes within the           #
# scientific community so long as proper attribution is given to the journal # 
# article from which it was obtained.                                        #
#                                                                            #
##############################################################################
data_I
_database_code_depnum_ccdc_archive 'CCDC 1440665'
_audit_creation_method     'SHELXL-2014/7'
_journal_date_recd_electronic     2015-11-19
_journal_date_accepted     2015-12-04
_journal_name_full     'Acta Crystallographica, Section E'
_journal_year     2015
_journal_volume     71
_journal_issue     12
_journal_page_first     o1040
_journal_page_last     o1040
_journal_paper_category     HO
_journal_paper_doi     10.1107/S2056989015023324
_journal_coeditor_code     SU5247
_publ_contact_author_name
;
Lough, Alan J.
;
_publ_contact_author_address
;
 Department of Chemistry
 University of Toronto
 Toronto
 Ontario
 Canada M5S 3H6
;
_publ_contact_author_email     alough@chem.utoronto.ca
_publ_contact_author_fax     '416 978-6275'
_publ_contact_author_phone     '416 978-8775'
_publ_section_title
;
Crystal structure of (<i>E</i>)-(benzylidene)(pyridin-2-ylmethyl)amine
;
loop_
    _publ_author_name
    _publ_author_address
    'Harrypersad, Shane'
;
Department of Chemistry and Biology,
Ryerson University,
Toronto, Ontario, Canada M5B 2K3
;
    'Foucher, Daniel'
;
Department of Chemistry and Biology,
Ryerson University,
Toronto, Ontario, Canada M5B 2K3
;
    'Lough, Alan J. '
;
Department of Chemistry,
University of Toronto,
Toronto, Ontario, Canada, M5S 3H6
;
_chemical_name_systematic
;
(<i>E</i>)-(Benzylidene)(pyridin-2-ylmethyl)amine
;
_chemical_name_common     ?
_chemical_formula_moiety     'C13 H12 N2'
_chemical_formula_sum     'C13 H12 N2'
_chemical_formula_iupac     'C13 H12 N2'
_chemical_formula_weight     196.25
_chemical_melting_point     ?
_shelx_space_group_comment
;
The symmetry employed for this shelxl refinement is uniquely defined
by the following loop, which should always be used as a source of
symmetry information in preference to the above space-group names.
They are only intended as comments.
;
_space_group_crystal_system     monoclinic
_space_group_name_H-M_alt     'P 21/c'
_space_group_name_Hall     '-P 2ybc'
loop_
    _space_group_symop_operation_xyz
    'x, y, z'
    '-x, y+1/2, -z+1/2'
    '-x, -y, -z'
    'x, -y-1/2, z-1/2'
_cell_length_a     9.8029(13)
_cell_length_b     10.4175(13)
_cell_length_c     11.4984(15)
_cell_angle_alpha     90
_cell_angle_beta     115.138(4)
_cell_angle_gamma     90
_cell_volume     1063.0(2)
_cell_formula_units_Z     4
_cell_measurement_reflns_used     2108
_cell_measurement_theta_min     2.77
_cell_measurement_theta_max     27.37
_cell_measurement_temperature     147(2)
_exptl_crystal_description     needle
_exptl_crystal_colour     colourless
_exptl_crystal_size_max     0.320
_exptl_crystal_size_mid     0.220
_exptl_crystal_size_min     0.110
_exptl_crystal_density_diffrn     1.226
_exptl_crystal_density_meas     ?
_exptl_crystal_density_method     ?
_exptl_crystal_F_000     416
_exptl_absorpt_coefficient_mu     0.074
_exptl_absorpt_correction_type     multi-scan
_exptl_absorpt_process_details
;
(SADABS; Bruker, 2014)
;
_shelx_estimated_absorpt_T_min     0.977
_shelx_estimated_absorpt_T_max     0.992
_exptl_absorpt_correction_T_min     0.6867
_exptl_absorpt_correction_T_max     0.7456
_diffrn_ambient_temperature     147(2)
_diffrn_radiation_type     MoK\a
_diffrn_radiation_wavelength     0.71073
_diffrn_measurement_device_type     'Bruker Kappa APEX DUO CCD'
_diffrn_measurement_method     '\f and \w scans'
_diffrn_detector_area_resol_mean     ?
_diffrn_reflns_number     5375
_diffrn_reflns_av_R_equivalents     0.0327
_diffrn_reflns_theta_min     2.295
_diffrn_reflns_theta_max     27.494
_diffrn_reflns_theta_full     25.242
_diffrn_measured_fraction_theta_max     0.993
_diffrn_measured_fraction_theta_full     0.999
_diffrn_reflns_limit_h_min     -12
_diffrn_reflns_limit_h_max     11
_diffrn_reflns_limit_k_min     -13
_diffrn_reflns_limit_k_max     13
_diffrn_reflns_limit_l_min     -12
_diffrn_reflns_limit_l_max     14
_refine_special_details     ?
_reflns_number_total     2427
_reflns_number_gt     1712
_reflns_threshold_expression     'I > 2\s(I)'
_refine_ls_structure_factor_coef     Fsqd
_refine_ls_matrix_type     full
_refine_ls_R_factor_all     0.0717
_refine_ls_R_factor_gt     0.0450
_refine_ls_wR_factor_gt     0.1026
_refine_ls_wR_factor_ref     0.1168
_refine_ls_goodness_of_fit_ref     1.024
_refine_ls_restrained_S_all     1.024
_refine_ls_number_reflns     2427
_refine_ls_number_parameters     136
_refine_ls_number_restraints     0
_refine_ls_hydrogen_treatment     constr
_refine_ls_weighting_scheme     calc
_refine_ls_weighting_details
              'w=1/[\s^2^(Fo^2^)+(0.0497P)^2^+0.1728P] where P=(Fo^2^+2Fc^2^)/3'
_atom_sites_solution_hydrogens     geom
_atom_sites_solution_primary     ?
_atom_sites_solution_secondary     ?
_refine_ls_shift/su_max     0.001
_refine_ls_shift/su_mean     0.000
_refine_diff_density_max     0.166
_refine_diff_density_min     -0.201
_refine_ls_extinction_method     none
_refine_ls_extinction_coef     .
loop_
    _atom_type_symbol
    _atom_type_description
    _atom_type_scat_dispersion_real
    _atom_type_scat_dispersion_imag
    _atom_type_scat_source
    'C' 'C' 0.0033 0.0016
                         'International Tables Vol C Tables 4.2.6.8 and 6.1.1.4'
    'H' 'H' 0.0000 0.0000
                         'International Tables Vol C Tables 4.2.6.8 and 6.1.1.4'
    'N' 'N' 0.0061 0.0033
                         'International Tables Vol C Tables 4.2.6.8 and 6.1.1.4'
_computing_data_collection
;
APEX2 (Bruker, 2014)
;
_computing_cell_refinement
;
SAINT (Bruker, 2014)
;
_computing_data_reduction
;
SAINT (Bruker, 2014)
;
_computing_structure_solution
;
SHELXT (Sheldrick, 2015a)
;
_computing_structure_refinement
;
SHELXL2014 (Sheldrick, 2015b)
;
_computing_molecular_graphics
;
PLATON (Spek, 2009) and SHELXTL (Sheldrick, 2008)
;
_computing_publication_material
;
SHELXL2014 (Sheldrick, 2015b)
;
loop_
    _atom_site_type_symbol
    _atom_site_label
    _atom_site_fract_x
    _atom_site_fract_y
    _atom_site_fract_z
    _atom_site_U_iso_or_equiv
    _atom_site_adp_type
    _atom_site_calc_flag
    _atom_site_occupancy
    _atom_site_disorder_assembly
    _atom_site_disorder_group
    N N1 0.15560(14) 0.68211(12) 0.22241(12) 0.0330(3) Uani d 1 . .
    N N2 0.22487(16) 0.95797(12) 0.30974(14) 0.0386(3) Uani d 1 . .
    C C1 0.20176(19) 0.56274(15) 0.21743(17) 0.0408(4) Uani d 1 . .
    H H1A 0.1794 0.5273 0.1352 0.049 Uiso calc 1 . .
    C C2 0.27894(19) 0.48812(15) 0.32253(19) 0.0452(5) Uani d 1 . .
    H H2A 0.3094 0.4036 0.3134 0.054 Uiso calc 1 . .
    C C3 0.31131(17) 0.53793(16) 0.44134(18) 0.0435(5) Uani d 1 . .
    H H3A 0.3647 0.4884 0.5165 0.052 Uiso calc 1 . .
    C C4 0.26525(17) 0.66143(16) 0.45063(15) 0.0363(4) Uani d 1 . .
    H H4A 0.2864 0.6982 0.5321 0.044 Uiso calc 1 . .
    C C5 0.18781(16) 0.73029(13) 0.33913(14) 0.0285(3) Uani d 1 . .
    C C6 0.1323(2) 0.86489(14) 0.3400(2) 0.0484(5) Uani d 1 . .
    H H6A 0.0261 0.8721 0.2759 0.058 Uiso calc 1 . .
    H H6B 0.1363 0.8842 0.4257 0.058 Uiso calc 1 . .
    C C7 0.15547(18) 1.02977(13) 0.21382(15) 0.0337(4) Uani d 1 . .
    H H7A 0.0496 1.0192 0.1677 0.040 Uiso calc 1 . .
    C C8 0.22990(16) 1.12861(13) 0.16989(14) 0.0288(3) Uani d 1 . .
    C C9 0.14469(17) 1.19809(13) 0.05954(14) 0.0313(3) Uani d 1 . .
    H H9A 0.0392 1.1835 0.0161 0.038 Uiso calc 1 . .
    C C10 0.21199(18) 1.28840(14) 0.01229(15) 0.0346(4) Uani d 1 . .
    H H10A 0.1530 1.3346 -0.0639 0.042 Uiso calc 1 . .
    C C11 0.36432(19) 1.31114(14) 0.07569(15) 0.0357(4) Uani d 1 . .
    H H11A 0.4105 1.3732 0.0435 0.043 Uiso calc 1 . .
    C C12 0.45054(17) 1.24339(15) 0.18669(15) 0.0347(4) Uani d 1 . .
    H H12A 0.5556 1.2597 0.2305 0.042 Uiso calc 1 . .
    C C13 0.38459(17) 1.15228(14) 0.23412(14) 0.0318(3) Uani d 1 . .
    H H13A 0.4442 1.1060 0.3100 0.038 Uiso calc 1 . .
loop_
    _atom_site_aniso_label
    _atom_site_aniso_U_11
    _atom_site_aniso_U_22
    _atom_site_aniso_U_33
    _atom_site_aniso_U_12
    _atom_site_aniso_U_13
    _atom_site_aniso_U_23
    N1 0.0341(7) 0.0335(7) 0.0304(7) -0.0004(6) 0.0127(6) 0.0025(5)
    N2 0.0540(9) 0.0231(6) 0.0479(8) 0.0000(6) 0.0305(7) -0.0018(6)
    C1 0.0507(10) 0.0335(8) 0.0465(10) -0.0098(8) 0.0286(9) -0.0102(7)
    C2 0.0496(10) 0.0257(7) 0.0796(14) 0.0064(7) 0.0459(10) 0.0101(8)
    C3 0.0279(8) 0.0498(10) 0.0557(11) 0.0094(7) 0.0207(8) 0.0323(9)
    C4 0.0339(8) 0.0477(9) 0.0289(8) -0.0082(7) 0.0149(7) 0.0028(7)
    C5 0.0302(7) 0.0257(7) 0.0336(8) -0.0020(6) 0.0175(6) 0.0015(6)
    C6 0.0674(12) 0.0283(8) 0.0715(13) 0.0053(8) 0.0509(11) 0.0040(8)
    C7 0.0371(8) 0.0256(7) 0.0453(9) 0.0014(6) 0.0242(8) -0.0065(7)
    C8 0.0322(8) 0.0244(7) 0.0343(8) 0.0012(6) 0.0186(7) -0.0064(6)
    C9 0.0303(7) 0.0293(7) 0.0333(8) 0.0035(6) 0.0125(6) -0.0057(6)
    C10 0.0416(9) 0.0311(8) 0.0312(8) 0.0049(7) 0.0156(7) 0.0007(6)
    C11 0.0469(9) 0.0287(7) 0.0397(9) -0.0032(7) 0.0262(8) -0.0040(7)
    C12 0.0307(8) 0.0356(8) 0.0396(9) -0.0040(7) 0.0168(7) -0.0094(7)
    C13 0.0343(8) 0.0301(7) 0.0300(8) 0.0033(6) 0.0127(6) -0.0040(6)
_geom_special_details
;
 All esds (except the esd in the dihedral angle between two l.s. planes)
 are estimated using the full covariance matrix.  The cell esds are taken
 into account individually in the estimation of esds in distances, angles
 and torsion angles; correlations between esds in cell parameters are only
 used when they are defined by crystal symmetry.  An approximate (isotropic)
 treatment of cell esds is used for estimating esds involving l.s. planes.
;
loop_
    _geom_bond_atom_site_label_1
    _geom_bond_atom_site_label_2
    _geom_bond_site_symmetry_2
    _geom_bond_distance
    _geom_bond_publ_flag
    N1 C1 . 1.333(2) ?
    N1 C5 . 1.3391(18) ?
    N2 C7 . 1.265(2) ?
    N2 C6 . 1.467(2) ?
    C1 C2 . 1.364(2) ?
    C1 H1A . 0.9500 ?
    C2 C3 . 1.367(3) ?
    C2 H2A . 0.9500 ?
    C3 C4 . 1.383(2) ?
    C3 H3A . 0.9500 ?
    C4 C5 . 1.381(2) ?
    C4 H4A . 0.9500 ?
    C5 C6 . 1.506(2) ?
    C6 H6A . 0.9900 ?
    C6 H6B . 0.9900 ?
    C7 C8 . 1.470(2) ?
    C7 H7A . 0.9500 ?
    C8 C9 . 1.390(2) ?
    C8 C13 . 1.398(2) ?
    C9 C10 . 1.386(2) ?
    C9 H9A . 0.9500 ?
    C10 C11 . 1.376(2) ?
    C10 H10A . 0.9500 ?
    C11 C12 . 1.387(2) ?
    C11 H11A . 0.9500 ?
    C12 C13 . 1.384(2) ?
    C12 H12A . 0.9500 ?
    C13 H13A . 0.9500 ?
loop_
    _geom_angle_atom_site_label_1
    _geom_angle_atom_site_label_2
    _geom_angle_atom_site_label_3
    _geom_angle_site_symmetry_1
    _geom_angle_site_symmetry_3
    _geom_angle
    _geom_angle_publ_flag
    C1 N1 C5 . . 116.94(13) ?
    C7 N2 C6 . . 116.07(15) ?
    N1 C1 C2 . . 124.36(16) ?
    N1 C1 H1A . . 117.8 ?
    C2 C1 H1A . . 117.8 ?
    C1 C2 C3 . . 118.37(15) ?
    C1 C2 H2A . . 120.8 ?
    C3 C2 H2A . . 120.8 ?
    C2 C3 C4 . . 119.06(15) ?
    C2 C3 H3A . . 120.5 ?
    C4 C3 H3A . . 120.5 ?
    C5 C4 C3 . . 118.71(15) ?
    C5 C4 H4A . . 120.6 ?
    C3 C4 H4A . . 120.6 ?
    N1 C5 C4 . . 122.57(13) ?
    N1 C5 C6 . . 115.06(13) ?
    C4 C5 C6 . . 122.37(14) ?
    N2 C6 C5 . . 110.62(12) ?
    N2 C6 H6A . . 109.5 ?
    C5 C6 H6A . . 109.5 ?
    N2 C6 H6B . . 109.5 ?
    C5 C6 H6B . . 109.5 ?
    H6A C6 H6B . . 108.1 ?
    N2 C7 C8 . . 123.50(15) ?
    N2 C7 H7A . . 118.2 ?
    C8 C7 H7A . . 118.2 ?
    C9 C8 C13 . . 119.14(13) ?
    C9 C8 C7 . . 119.01(14) ?
    C13 C8 C7 . . 121.83(14) ?
    C10 C9 C8 . . 120.66(14) ?
    C10 C9 H9A . . 119.7 ?
    C8 C9 H9A . . 119.7 ?
    C11 C10 C9 . . 119.97(15) ?
    C11 C10 H10A . . 120.0 ?
    C9 C10 H10A . . 120.0 ?
    C10 C11 C12 . . 119.99(14) ?
    C10 C11 H11A . . 120.0 ?
    C12 C11 H11A . . 120.0 ?
    C13 C12 C11 . . 120.49(14) ?
    C13 C12 H12A . . 119.8 ?
    C11 C12 H12A . . 119.8 ?
    C12 C13 C8 . . 119.75(14) ?
    C12 C13 H13A . . 120.1 ?
    C8 C13 H13A . . 120.1 ?
loop_
    _geom_torsion_atom_site_label_1
    _geom_torsion_atom_site_label_2
    _geom_torsion_atom_site_label_3
    _geom_torsion_atom_site_label_4
    _geom_torsion_site_symmetry_1
    _geom_torsion_site_symmetry_2
    _geom_torsion_site_symmetry_3
    _geom_torsion_site_symmetry_4
    _geom_torsion
    _geom_torsion_publ_flag
    C5 N1 C1 C2 . . . . -0.2(2) ?
    N1 C1 C2 C3 . . . . 0.2(2) ?
    C1 C2 C3 C4 . . . . -0.1(2) ?
    C2 C3 C4 C5 . . . . 0.0(2) ?
    C1 N1 C5 C4 . . . . 0.1(2) ?
    C1 N1 C5 C6 . . . . -179.47(13) ?
    C3 C4 C5 N1 . . . . 0.0(2) ?
    C3 C4 C5 C6 . . . . 179.50(14) ?
    C7 N2 C6 C5 . . . . 122.53(16) ?
    N1 C5 C6 N2 . . . . -74.07(19) ?
    C4 C5 C6 N2 . . . . 106.40(17) ?
    C6 N2 C7 C8 . . . . 179.81(13) ?
    N2 C7 C8 C9 . . . . 176.78(13) ?
    N2 C7 C8 C13 . . . . -1.5(2) ?
    C13 C8 C9 C10 . . . . 1.0(2) ?
    C7 C8 C9 C10 . . . . -177.39(12) ?
    C8 C9 C10 C11 . . . . -0.8(2) ?
    C9 C10 C11 C12 . . . . 0.2(2) ?
    C10 C11 C12 C13 . . . . 0.3(2) ?
    C11 C12 C13 C8 . . . . -0.2(2) ?
    C9 C8 C13 C12 . . . . -0.5(2) ?
    C7 C8 C13 C12 . . . . 177.85(12) ?
loop_
    _geom_hbond_atom_site_label_D
    _geom_hbond_atom_site_label_H
    _geom_hbond_atom_site_label_A
    _geom_hbond_site_symmetry_A
    _geom_hbond_distance_DH
    _geom_hbond_distance_HA
    _geom_hbond_distance_DA
    _geom_hbond_angle_DHA
    _geom_hbond_publ_flag
    C2 H2A Cg1 1_545 0.95 2.87 3.6655(19) 142 yes
    C3 H3A Cg1 4_576 0.95 2.71 3.4436(19) 135 yes
    C7 H7A Cg2 2_555 0.95 2.93 3.716(2) 140 yes
    C12 H12A Cg2 2_655 0.95 2.91 3.484(2) 120 yes
_shelx_hkl_file
;
   1   0   0   17.63    0.52
   2   0   0 1000.00   25.82
   3   0   0  282.87    7.32
   4   0   0    3.24    0.23
   5   0   0   59.97    1.71
   6   0   0    8.61    0.42
   7   0   0    3.96    0.32
  -7   0   0    3.32    0.36
   8   0   0   -0.04    0.17
  -8   0   0    0.04    0.22
   9   0   0    0.65    0.23
  -9   0   0    0.30    0.22
  10   0   0    1.78    0.32
 -10   0   0    1.37    0.34
 -11   0   0    0.14    0.29
   0  -1   0   -0.10    0.03
   1  -1   0   -0.05    0.05
  -1  -1   0   -0.10    0.06
   1   1   0   -0.02    0.07
  -1   1   0    0.04    0.05
   2  -1   0  203.74    5.08
  -2  -1   0  189.00    5.09
  -2   1   0  200.39    5.13
   2   1   0  192.23    5.09
   3  -1   0   73.35    1.91
   3   1   0   69.06    1.93
  -3   1   0   70.21    1.93
   4  -1   0    4.12    0.24
   4   1   0    3.77    0.24
  -4   1   0    3.87    0.25
   5  -1   0    2.86    0.22
  -5   1   0    2.60    0.23
   5   1   0    2.91    0.23
   6  -1   0    7.75    0.38
   6   1   0    6.74    0.39
  -6   1   0    7.38    0.39
   7  -1   0    3.03    0.29
   7   1   0    2.96    0.31
  -7   1   0    2.79    0.30
   8  -1   0    5.27    0.39
   8   1   0    5.68    0.42
  -8   1   0    4.58    0.42
  -9  -1   0    2.56    0.39
   9  -1   0    3.28    0.36
   9   1   0    2.89    0.37
  -9   1   0    2.13    0.34
 -10  -1   0    0.45    0.27
  10   1   0    0.85    0.28
 -10   1   0    0.83    0.30
 -11  -1   0    0.34    0.31
 -11   1   0    0.89    0.33
   0  -2   0   61.66    1.63
  -1  -2   0    6.89    0.26
   1  -2   0    6.71    0.24
   1   2   0    6.63    0.27
   2  -2   0   59.31    1.63
  -2  -2   0   60.63    1.66
   2   2   0   63.24    1.67
  -3  -2   0   65.33    1.83
   3  -2   0   64.26    1.79
   3   2   0   69.27    1.84
  -3   2   0   65.69    1.82
   4  -2   0   30.91    0.92
   4   2   0   30.97    0.96
  -4   2   0   30.36    0.94
   5  -2   0   18.38    0.63
  -5   2   0   18.85    0.66
   5   2   0   18.32    0.67
   6  -2   0    0.83    0.17
  -6   2   0    0.56    0.18
   6   2   0    0.74    0.19
   7  -2   0   -0.06    0.14
   7   2   0    0.35    0.17
  -7   2   0   -0.03    0.17
   8  -2   0    0.37    0.18
  -8   2   0    0.08    0.20
   8   2   0    0.39    0.22
   9  -2   0    0.01    0.19
   9   2   0    0.37    0.23
  -9   2   0   -0.04    0.21
  10   2   0    2.56    0.39
 -10   2   0    2.04    0.35
 -11  -2   0    2.32    0.44
 -11   2   0    1.99    0.36
  11   2   0    2.01    0.40
   0  -3   0   -0.04    0.07
  -1  -3   0   48.04    1.33
   1  -3   0   46.09    1.30
   1   3   0   49.69    1.33
   2  -3   0   -0.09    0.06
  -2  -3   0    0.07    0.10
   2   3   0    0.04    0.10
   3  -3   0   -0.04    0.08
  -3  -3   0   -0.04    0.11
   3   3   0   -0.07    0.11
   4  -3   0    1.20    0.16
  -4  -3   0    1.33    0.21
   4   3   0    1.69    0.21
  -4   3   0    1.31    0.19
   5  -3   0    1.59    0.19
   5   3   0    1.46    0.21
  -5   3   0    1.98    0.22
   6  -3   0    0.82    0.17
  -6   3   0    1.02    0.20
   6   3   0    0.55    0.19
   7  -3   0    0.98    0.20
   7   3   0    1.13    0.23
  -7   3   0    0.92    0.22
   8  -3   0    5.35    0.38
  -8   3   0    5.21    0.42
   8   3   0    4.95    0.44
   9   3   0   -0.24    0.22
  -9   3   0    0.04    0.20
 -10   3   0    2.02    0.35
  10   3   0    2.10    0.36
  11   3   0    0.96    0.34
 -11   3   0    0.83    0.30
   0  -4   0   41.32    1.17
   1  -4   0    2.41    0.17
  -1  -4   0    2.43    0.18
   1   4   0    2.69    0.21
   2  -4   0    9.77    0.36
  -2  -4   0   10.40    0.41
   2   4   0    9.10    0.40
   3  -4   0   11.76    0.43
  -3  -4   0   12.20    0.50
   3   4   0   12.51    0.50
   4  -4   0    8.18    0.34
  -4  -4   0    8.31    0.40
   4   4   0    7.60    0.40
  -5  -4   0    0.24    0.15
   5  -4   0   -0.01    0.11
   5   4   0    0.18    0.14
   6  -4   0    5.95    0.34
   6   4   0    6.24    0.40
   7  -4   0    1.28    0.21
   7   4   0    1.70    0.30
  -7   4   0    1.44    0.24
  -8   4   0   15.86    0.73
   8   4   0   17.22    0.79
  -9   4   0   -0.19    0.21
   9   4   0    0.07    0.24
  10   4   0   -0.21    0.26
 -10   4   0   -0.05    0.22
 -11   4   0    1.32    0.34
  11   4   0    0.18    0.31
   0  -5   0   -0.15    0.10
   0   5   0    0.03    0.10
   1  -5   0   28.00    0.84
  -1  -5   0   26.96    0.86
   1   5   0   27.58    0.87
   2  -5   0   20.07    0.65
  -2  -5   0   20.48    0.69
   2   5   0   19.66    0.69
   3  -5   0   20.05    0.64
  -3  -5   0   18.55    0.69
   3   5   0   19.34    0.71
  -4  -5   0    0.99    0.19
   4  -5   0    0.54    0.13
   4   5   0    0.46    0.16
   5  -5   0   -0.11    0.11
  -5  -5   0    0.12    0.15
   5   5   0   -0.01    0.14
   6  -5   0   49.81    1.44
  -6  -5   0   47.10    1.54
   6   5   0   46.57    1.53
   7   5   0    0.61    0.25
   8   5   0    7.59    0.56
   9   5   0    5.26    0.52
  10   5   0    1.14    0.36
   0  -6   0   54.51    1.54
   0   6   0   52.22    1.53
  -1  -6   0    2.51    0.24
   1  -6   0    3.00    0.22
   1   6   0    2.84    0.25
  -2  -6   0   17.81    0.67
   2  -6   0   18.15    0.62
   2   6   0   18.25    0.67
  -3  -6   0   10.53    0.47
   3  -6   0    9.59    0.41
   3   6   0   10.21    0.49
  -4  -6   0   10.48    0.51
   4  -6   0    9.82    0.42
   4   6   0   10.33    0.52
   5  -6   0    4.75    0.30
  -5  -6   0    4.54    0.37
   5   6   0    4.47    0.37
  -6  -6   0    0.09    0.22
   6   6   0   -0.04    0.22
   7   6   0    6.26    0.48
   8   6   0   14.29    0.74
   9   6   0    7.47    0.57
  10   6   0    0.23    0.31
   0  -7   0    0.04    0.13
   0   7   0    0.11    0.13
   1  -7   0    4.59    0.28
  -1  -7   0    4.39    0.31
   1   7   0    4.29    0.30
  -2  -7   0    1.22    0.22
   2  -7   0    1.13    0.18
   2   7   0    1.19    0.21
  -3  -7   0   17.77    0.72
   3  -7   0   17.90    0.65
   3   7   0   18.66    0.73
   4  -7   0    0.83    0.16
  -4  -7   0    0.97    0.22
   4   7   0    0.72    0.21
  -5  -7   0   22.42    0.88
   5  -7   0   22.50    0.81
   5   7   0   21.67    0.88
  -6  -7   0    0.80    0.25
   6   7   0    1.20    0.29
   7   7   0    0.10    0.22
   8   7   0    3.02    0.41
   9   7   0    1.08    0.35
   0  -8   0    0.92    0.20
   0   8   0    1.00    0.21
   1  -8   0    2.67    0.26
  -1  -8   0    2.86    0.29
  -1   8   0    2.67    0.29
   1   8   0    2.72    0.30
   2  -8   0    4.30    0.30
  -2  -8   0    4.23    0.35
   2   8   0    4.14    0.36
  -3  -8   0    0.27    0.20
   3  -8   0    0.21    0.15
   3   8   0    0.38    0.19
  -4  -8   0    4.56    0.39
   4   8   0    4.71    0.40
  -5  -8   0    1.76    0.31
   5   8   0    2.84    0.39
  -6  -8   0    3.87    0.41
   6   8   0    4.00    0.46
  -7  -8   0    0.97    0.33
   7   8   0    0.95    0.32
   8   8   0    0.94    0.34
   9   8   0    0.13    0.27
   0  -9   0    0.24    0.17
   0   9   0   -0.09    0.15
  -1  -9   0    0.68    0.21
   1  -9   0    1.04    0.21
   1   9   0    0.63    0.19
  -1   9   0    0.64    0.20
  -2  -9   0    0.54    0.21
   2  -9   0    0.28    0.17
   2   9   0    0.16    0.20
  -3  -9   0    0.11    0.20
   3   9   0    0.16    0.21
  -4  -9   0    2.84    0.35
   4   9   0    2.95    0.36
  -5  -9   0    1.47    0.32
   5   9   0    2.29    0.35
  -6  -9   0    0.19    0.23
   6   9   0    0.34    0.26
  -7  -9   0   -0.09    0.23
   7   9   0   -0.05    0.22
   8   9   0    0.72    0.35
   0 -10   0    5.24    0.40
   0  10   0    5.31    0.41
   1 -10   0    1.29    0.25
  -1 -10   0    0.91    0.24
  -1  10   0    1.44    0.26
   1  10   0    1.45    0.27
  -2 -10   0    0.31    0.20
   2  10   0    0.12    0.20
  -2  10   0    0.19    0.18
  -3 -10   0    0.05    0.19
   3  10   0    0.23    0.24
  -4 -10   0    1.69    0.33
   4  10   0    1.24    0.28
  -5 -10   0    1.38    0.30
   5  10   0    1.31    0.31
  -6 -10   0    0.83    0.29
   6  10   0    1.34    0.32
  -7 -10   0    0.46    0.34
   7  10   0    0.89    0.35
   0  11   0    0.25    0.21
  -1 -11   0   12.80    0.65
   1  11   0   11.75    0.64
  -1  11   0   11.28    0.60
  -2 -11   0    8.00    0.53
   2  11   0    7.81    0.54
  -2  11   0    7.50    0.48
  -3 -11   0    6.54    0.51
  -3  11   0    4.89    0.42
   3  11   0    6.02    0.52
  -4 -11   0    0.80    0.28
   4  11   0    0.58    0.28
  -5 -11   0    0.56    0.25
   5  11   0    0.09    0.24
  -6 -11   0   -0.07    0.29
   6  11   0   -0.06    0.27
   0  12   0    6.17    0.49
  -1  12   0    2.88    0.41
   1  12   0    3.83    0.42
   2  12   0    6.24    0.53
  -2  12   0    6.47    0.48
  -3 -12   0    3.77    0.46
   3  12   0    3.85    0.47
  -3  12   0    3.29    0.40
  -4 -12   0    0.30    0.28
  -4  12   0   -0.19    0.20
   4  12   0   -0.41    0.24
  -5 -12   0    1.21    0.36
   5  12   0    1.79    0.39
   0  13   0   -0.09    0.24
  -1  13   0   -0.21    0.21
   1  13   0    0.30    0.25
  -2  13   0    0.00    0.23
   2  13   0   -0.15    0.24
   3  13   0    0.85    0.33
  -3  13   0    0.54    0.26
 -11   0   1   -0.12    0.23
 -10   0   1    0.18    0.25
   9   0  -1    0.13    0.19
  -9   0   1   -0.19    0.18
   8   0  -1    0.12    0.17
  -8   0   1    0.01    0.20
  -7   0   1   -0.23    0.14
   7   0  -1    0.09    0.14
  -6   0   1   -0.07    0.14
   6   0  -1   -0.10    0.11
   5   0  -1   -0.07    0.11
   4   0  -1    0.05    0.09
   3   0  -1    0.06    0.09
  -2   0   1    0.28    0.09
   2   0  -1   -0.09    0.07
  -2   0   1   -0.01    0.07
  -1   0   1   -0.03    0.04
   1   0  -1    0.01    0.03
  -1   0   1    0.00    0.03
   0   0   1   -0.31    0.04
   1   0   1    0.01    0.07
   2   0   1   -0.12    0.08
   3   0   1   -0.11    0.10
   4   0   1   -0.05    0.10
   5   0   1   -0.01    0.10
   6   0   1   -0.11    0.13
   7   0   1   -0.18    0.16
   8   0   1    0.16    0.20
  -8   0  -1    0.10    0.21
  -9   0  -1   -0.37    0.20
   9   0   1    0.24    0.21
  10   0   1   -0.32    0.22
 -10   0  -1    0.03    0.26
 -11   0  -1   -0.17    0.27
 -11  -1   1    0.88    0.31
 -11   1   1    0.82    0.32
 -10  -1   1    1.34    0.32
 -10   1   1    1.69    0.36
  10   1  -1    1.71    0.32
  -9  -1   1    1.33    0.32
   9  -1  -1    1.32    0.25
  -9   1   1    1.17    0.30
   9   1  -1    1.11    0.24
   8  -1  -1    2.56    0.29
  -8   1   1    2.41    0.35
   8   1  -1    2.17    0.30
   7  -1  -1    0.14    0.15
   7   1  -1    0.11    0.15
  -7   1   1    0.34    0.19
   6  -1  -1    6.96    0.34
  -6   1   1    6.52    0.38
   6   1  -1    7.05    0.37
   5  -1  -1   21.51    0.70
  -5   1   1   22.14    0.75
   5   1  -1   21.65    0.72
   4  -1  -1    5.06    0.23
  -4  -1   1    4.54    0.25
   4   1  -1    4.79    0.26
  -4   1   1    5.13    0.29
  -3  -1   1  134.68    3.60
   3  -1  -1  133.52    3.57
  -3   1   1  135.48    3.64
   3   1  -1  145.00    3.61
  -2  -1   1    0.25    0.09
   2  -1  -1    0.24    0.06
  -2   1   1    0.29    0.10
   2   1  -1    0.15    0.10
  -2   1   1    0.27    0.06
  -1  -1   1   -0.57    0.05
   0  -1   1   38.64    1.03
   0   1   1   37.65    1.01
   1  -1   1   19.41    0.58
  -1   1  -1   19.66    0.54
   1   1   1   20.07    0.58
   2  -1   1   81.32    2.26
  -2   1  -1   87.32    2.25
   2   1   1   85.54    2.27
   3  -1   1    2.09    0.18
  -3   1  -1    2.13    0.17
   3   1   1    2.05    0.18
   4  -1   1   36.54    1.10
   4   1   1   36.35    1.12
  -4   1  -1   37.38    1.10
   5  -1   1   11.65    0.49
   5   1   1   11.87    0.52
  -5   1  -1   12.58    0.50
   6  -1   1    2.49    0.26
  -6   1  -1    1.75    0.26
   6   1   1    2.36    0.26
   7  -1   1   13.88    0.61
   7   1   1   14.07    0.66
  -7   1  -1   14.84    0.65
   8  -1   1   -0.16    0.16
  -8   1  -1   -0.07    0.20
   8   1   1   -0.12    0.19
   9  -1   1    5.31    0.44
  -9   1  -1    3.86    0.44
   9   1   1    4.66    0.45
 -10  -1  -1    0.59    0.33
 -10   1  -1    0.52    0.29
  10   1   1    1.34    0.33
 -11  -1  -1    0.16    0.30
 -11   1  -1   -0.14    0.25
 -11  -2   1   -0.41    0.28
 -11   2   1    0.39    0.26
 -10  -2   1    1.45    0.37
 -10   2   1    1.68    0.33
  10   2  -1    1.98    0.35
   9   2  -1    5.14    0.44
  -9   2   1    4.52    0.41
   8  -2  -1    0.49    0.17
  -8   2   1    0.41    0.20
   8   2  -1    0.20    0.20
   7  -2  -1    0.05    0.12
  -7   2   1   -0.02    0.17
   7   2  -1    0.03    0.16
   6  -2  -1    2.28    0.20
  -6   2   1    2.02    0.24
   6   2  -1    2.84    0.25
  -5  -2   1   40.67    1.22
   5  -2  -1   38.27    1.15
   5   2  -1   41.00    1.22
  -5   2   1   40.62    1.22
   4  -2  -1    6.29    0.26
  -4  -2   1    5.46    0.30
  -4   2   1    6.25    0.31
   4   2  -1    6.07    0.30
  -3  -2   1   74.80    2.07
   3  -2  -1   77.26    2.01
   3   2  -1   74.52    2.07
  -3   2   1   77.08    2.08
   2  -2  -1  283.66    7.39
  -2  -2   1  289.27    7.41
   2   2  -1  282.24    7.41
  -2   2   1  290.78    7.37
   1  -2  -1    0.47    0.07
  -1  -2   1    0.37    0.10
  -1   2   1    0.48    0.07
   0  -2  -1  161.17    4.24
   0  -2   1  171.15    4.26
   0   2   1  160.03    4.24
   1  -2   1    4.11    0.20
  -1  -2  -1    4.01    0.20
   1   2   1    4.24    0.21
  -2  -2  -1   17.02    0.57
   2  -2   1   16.79    0.55
  -2   2  -1   17.02    0.52
   2   2   1   18.55    0.57
   3  -2   1    5.24    0.26
   3   2   1    4.04    0.27
  -3   2  -1    4.57    0.23
   4  -2   1   17.36    0.59
  -4   2  -1   15.92    0.57
   4   2   1   15.97    0.61
   5  -2   1    5.45    0.32
   5   2   1    6.32    0.37
  -5   2  -1    5.42    0.31
   6  -2   1    0.23    0.15
   6   2   1    0.10    0.17
  -6   2  -1    0.22    0.15
   7  -2   1    0.05    0.16
  -7   2  -1    0.02    0.17
   7   2   1    0.07    0.19
   8  -2   1    0.11    0.18
  -8   2  -1    0.11    0.19
   8   2   1   -0.14    0.17
   9  -2   1    0.81    0.26
   9   2   1    0.20    0.25
  -9   2  -1    0.18    0.22
 -10   2  -1    0.57    0.28
  10   2   1    0.56    0.26
 -11  -2  -1    0.00    0.32
 -11   2  -1    0.49    0.28
 -11  -3   1    3.39    0.52
 -11   3   1    3.37    0.47
  11   3  -1    3.47    0.47
  10   3  -1    0.12    0.24
 -10   3   1    0.37    0.25
   9   3  -1    0.72    0.27
  -9   3   1    0.51    0.22
   8  -3  -1    0.72    0.19
  -8   3   1    0.66    0.23
   8   3  -1    0.64    0.21
   7  -3  -1    2.83    0.26
   7   3  -1    2.91    0.30
  -7   3   1    2.75    0.32
  -6  -3   1   11.31    0.53
   6  -3  -1   10.90    0.44
   6   3  -1   10.47    0.50
  -6   3   1   11.47    0.52
   5  -3  -1   12.93    0.46
  -5  -3   1   12.46    0.54
  -5   3   1   12.71    0.52
   5   3  -1   13.22    0.54
  -4  -3   1   67.87    1.90
   4  -3  -1   68.09    1.82
   4   3  -1   65.47    1.90
  -3  -3   1    8.74    0.38
   3  -3  -1    8.83    0.30
   3   3  -1    8.33    0.37
  -2  -3   1   65.51    1.80
   2  -3  -1   63.15    1.73
   2   3  -1   68.16    1.81
  -1  -3   1   18.76    0.60
   1  -3  -1   19.67    0.56
   0  -3   1   12.56    0.42
   0  -3  -1   11.72    0.39
   0   3   1   12.09    0.39
   1  -3   1    4.23    0.21
  -1  -3  -1    4.37    0.22
   1   3   1    3.98    0.22
  -2  -3  -1   32.04    0.95
   2  -3   1   31.84    0.93
   2   3   1   31.11    0.95
  -3  -3  -1   14.51    0.54
   3  -3   1   14.28    0.52
   3   3   1   15.29    0.55
   4  -3   1    0.64    0.14
  -4   3  -1    0.90    0.14
   4   3   1    0.63    0.17
   5  -3   1    4.40    0.29
   5   3   1    4.62    0.33
  -5   3  -1    4.32    0.28
   6  -3   1    2.50    0.26
  -6   3  -1    2.58    0.27
   6   3   1    2.59    0.29
   7  -3   1    8.92    0.48
  -7   3  -1    8.36    0.47
   7   3   1    9.30    0.55
   8  -3   1    3.26    0.35
  -8   3  -1    3.08    0.37
   8   3   1    2.68    0.36
  -9   3  -1    0.19    0.22
   9   3   1    0.11    0.21
 -10   3  -1    2.45    0.37
  10   3   1    1.34    0.32
  11   4  -1    0.15    0.24
 -11   4   1    0.32    0.27
  10   4  -1    3.29    0.46
 -10   4   1    2.96    0.42
  -9   4   1    1.20    0.29
   9   4  -1    0.97    0.29
   8   4  -1    0.51    0.21
  -8   4   1    0.05    0.19
   7  -4  -1    0.26    0.14
   7   4  -1    0.09    0.17
   6  -4  -1   10.06    0.41
  -6  -4   1    9.25    0.49
   6   4  -1    8.79    0.49
  -5  -4   1   15.19    0.59
   5  -4  -1   13.65    0.50
   5   4  -1   13.92    0.58
   4  -4  -1    2.91    0.18
  -4  -4   1    2.12    0.26
   4   4  -1    2.55    0.26
   3  -4  -1   57.10    1.53
  -3  -4   1   54.79    1.62
   3   4  -1   57.25    1.62
  -2  -4   1   27.96    0.87
   2  -4  -1   27.02    0.79
   2   4  -1   28.02    0.87
   1  -4  -1   45.17    1.24
  -1  -4   1   44.80    1.29
   0  -4   1   34.24    0.98
   0  -4  -1   32.18    0.95
   0   4   1   32.61    0.95
  -1  -4  -1   25.84    0.81
   1  -4   1   27.59    0.81
   1   4   1   26.97    0.83
   2  -4   1    0.86    0.14
  -2  -4  -1    0.65    0.16
   2   4   1    0.71    0.16
  -3  -4  -1    4.49    0.28
   3  -4   1    4.15    0.25
   3   4   1    3.55    0.27
  -4  -4  -1    4.22    0.32
   4  -4   1    4.19    0.27
   4   4   1    4.44    0.33
   5  -4   1    2.81    0.25
   5   4   1    2.60    0.31
   6  -4   1   18.87    0.71
  -6   4  -1   18.48    0.70
   6   4   1   18.12    0.76
   7  -4   1    7.77    0.44
  -7   4  -1    5.82    0.43
   7   4   1    7.16    0.50
   8   4   1    5.23    0.46
  -8   4  -1    4.99    0.43
   9   4   1    1.30    0.34
  -9   4  -1    1.19    0.28
  10   4   1    0.60    0.28
 -10   4  -1    0.09    0.23
  11   5  -1    0.00    0.28
  10   5  -1    0.26    0.25
   9   5  -1    1.75    0.33
   8   5  -1    0.94    0.29
  -7  -5   1   18.42    0.81
   7   5  -1   18.66    0.81
  -6  -5   1    1.15    0.25
   6  -5  -1    0.70    0.16
   6   5  -1    1.26    0.23
  -5  -5   1    7.46    0.42
   5  -5  -1    7.47    0.33
   5   5  -1    7.38    0.42
   4  -5  -1    1.34    0.15
  -4  -5   1    1.21    0.20
   4   5  -1    1.74    0.23
  -3  -5   1    1.45    0.20
   3  -5  -1    0.98    0.13
   3   5  -1    0.83    0.17
  -2  -5   1    0.12    0.12
   2  -5  -1    0.12    0.09
   2   5  -1   -0.01    0.14
  -1  -5   1   11.36    0.45
   1  -5  -1   11.36    0.42
   1   5  -1   11.18    0.45
  -1   5   1   12.16    0.42
   0  -5   1    6.65    0.33
   0  -5  -1    7.59    0.32
   0   5   1    6.63    0.31
  -1  -5  -1   55.54    1.63
   1  -5   1   59.97    1.64
   1   5   1   58.19    1.64
   2  -5   1    0.15    0.11
  -2  -5  -1    0.42    0.13
   2   5   1    0.26    0.14
  -3  -5  -1    9.44    0.44
   3  -5   1   10.15    0.42
   3   5   1    9.90    0.47
  -4  -5  -1   -0.09    0.16
   4  -5   1    0.02    0.11
   4   5   1   -0.07    0.13
   5  -5   1    7.98    0.42
   5   5   1    8.67    0.48
   6  -5   1    0.69    0.20
   6   5   1    0.29    0.20
   7  -5   1    9.32    0.50
   7   5   1    9.21    0.59
   8   5   1    0.30    0.26
   9   5   1    2.00    0.39
  10   5   1    0.13    0.31
  10   6  -1    0.11    0.26
   9   6  -1    6.05    0.52
   8   6  -1   15.13    0.78
  -7  -6   1   13.53    0.70
   7   6  -1   12.77    0.66
  -6  -6   1   45.62    1.50
   6   6  -1   45.84    1.51
   5  -6  -1    1.91    0.19
  -5  -6   1    1.73    0.28
   5   6  -1    2.22    0.32
  -4  -6   1   16.04    0.67
   4  -6  -1   16.32    0.55
   4   6  -1   15.61    0.67
  -3  -6   1   55.48    1.67
   3  -6  -1   56.31    1.56
   3   6  -1   55.61    1.67
  -2  -6   1    0.24    0.14
   2  -6  -1    0.47    0.11
   2   6  -1    0.26    0.16
   1  -6  -1   71.12    1.94
  -1  -6   1   66.05    1.98
   1   6  -1   68.80    1.99
  -1   6   1   74.39    1.95
   0  -6  -1    7.76    0.34
   0  -6   1    7.12    0.36
   0   6   1    6.86    0.34
   1  -6   1    2.43    0.23
  -1  -6  -1    2.78    0.24
   1   6   1    3.26    0.24
  -2  -6  -1   11.62    0.50
   2  -6   1   12.42    0.49
   2   6   1   11.76    0.52
   3  -6   1   11.69    0.48
  -3  -6  -1   11.94    0.54
   3   6   1   11.90    0.53
   4  -6   1   21.76    0.76
  -4  -6  -1   20.91    0.81
   4   6   1   22.00    0.82
  -5  -6  -1    1.10    0.24
   5  -6   1    1.37    0.21
   5   6   1    0.87    0.23
   6  -6   1    4.97    0.35
   6   6   1    5.29    0.43
   7   6   1    5.63    0.47
   8   6   1   -0.16    0.20
   9   6   1    0.55    0.31
  10   7  -1    1.03    0.37
   9   7  -1   -0.26    0.27
   8   7  -1   -0.12    0.21
  -7  -7   1    4.40    0.47
   7   7  -1    4.28    0.46
  -6  -7   1    2.03    0.32
   6   7  -1    1.99    0.31
  -5  -7   1    1.59    0.29
   5   7  -1    1.14    0.28
   4  -7  -1   -0.03    0.11
  -4  -7   1    0.09    0.17
   4   7  -1    0.09    0.20
   3  -7  -1    9.71    0.41
  -3  -7   1   10.14    0.50
   3   7  -1    9.15    0.48
  -2  -7   1    0.72    0.18
   2  -7  -1    0.74    0.15
   2   7  -1    0.94    0.20
   1  -7  -1    7.62    0.35
  -1  -7   1    7.34    0.40
  -1   7   1    6.71    0.36
   1   7  -1    7.38    0.40
   0  -7  -1    4.71    0.29
   0  -7   1    4.62    0.31
   0   7   1    4.56    0.30
  -1  -7  -1   29.91    0.98
   1  -7   1   30.19    0.98
   1   7   1   31.01    1.00
  -2  -7  -1   28.57    0.95
   2  -7   1   26.55    0.91
   2   7   1   28.43    0.97
   3  -7   1    0.16    0.14
  -3  -7  -1    0.20    0.16
   3   7   1    0.11    0.18
  -4  -7  -1   33.76    1.15
   4  -7   1   32.89    1.08
   4   7   1   32.94    1.15
   5  -7   1    9.72    0.49
  -5  -7  -1    9.36    0.57
   5   7   1   10.30    0.59
   6   7   1   22.10    0.94
   7   7   1    1.19    0.29
   8   7   1    0.84    0.34
   9   7   1   -0.02    0.30
   9   8  -1    0.61    0.30
  -8  -8   1    2.90    0.43
   8   8  -1    2.30    0.39
  -7  -8   1    0.94    0.31
   7   8  -1    0.65    0.29
  -6  -8   1    3.00    0.42
   6   8  -1    3.29    0.42
  -5  -8   1   -0.31    0.20
   5   8  -1   -0.26    0.17
  -4  -8   1   -0.23    0.16
   4   8  -1   -0.31    0.19
  -3  -8   1    4.49    0.36
   3  -8  -1    3.71    0.28
   3   8  -1    4.38    0.36
  -2  -8   1    0.99    0.21
   2  -8  -1    0.83    0.16
   2   8  -1    0.94    0.21
  -2   8   1    0.66    0.17
  -1  -8   1    3.87    0.31
   1  -8  -1    3.47    0.28
   1   8  -1    3.40    0.33
  -1   8   1    3.50    0.28
   0  -8  -1    0.10    0.14
   0  -8   1    0.38    0.17
   0   8  -1    0.16    0.14
   0   8   1   -0.06    0.14
   1  -8   1    0.12    0.14
  -1  -8  -1    0.26    0.16
   1   8   1    0.15    0.16
  -2  -8  -1    6.92    0.42
   2  -8   1    6.81    0.39
   2   8   1    6.72    0.41
  -3  -8  -1    0.63    0.22
   3  -8   1    0.79    0.19
   3   8   1    0.63    0.20
  -4  -8  -1   22.92    0.89
   4  -8   1   20.54    0.80
   4   8   1   22.66    0.89
  -5  -8  -1   -0.26    0.21
   5   8   1    0.39    0.25
  -6  -8  -1    8.02    0.56
   6   8   1    7.77    0.54
   7   8   1    0.32    0.27
   8   8   1   -0.07    0.27
  -8  -9   1    0.44    0.34
   8   9  -1    0.74    0.33
  -7  -9   1   -0.38    0.26
   7   9  -1    0.47    0.30
  -6  -9   1   -0.17    0.20
   6   9  -1   -0.18    0.21
  -5  -9   1    0.20    0.24
   5   9  -1    0.54    0.24
  -4  -9   1    1.11    0.26
   4   9  -1    1.27    0.27
  -3  -9   1   -0.19    0.15
   3   9  -1    0.04    0.17
  -2  -9   1    1.34    0.25
   2  -9  -1    1.97    0.25
  -2   9   1    1.97    0.26
   2   9  -1    1.89    0.30
  -1  -9   1   -0.08    0.18
   1  -9  -1    0.11    0.15
  -1   9   1    0.03    0.16
   1   9  -1    0.09    0.18
   0  -9   1    0.07    0.17
   0  -9  -1   -0.03    0.16
   0   9   1   -0.02    0.16
   0   9  -1    0.24    0.19
  -1  -9  -1    0.23    0.18
   1  -9   1    0.33    0.18
   1   9   1    0.23    0.18
  -2  -9  -1    1.54    0.27
   2  -9   1    1.56    0.24
   2   9   1    1.44    0.27
   3  -9   1    1.79    0.27
  -3  -9  -1    1.57    0.29
   3   9   1    1.08    0.27
  -4  -9  -1    0.03    0.18
   4   9   1   -0.01    0.23
  -5  -9  -1    0.23    0.22
   5   9   1    0.56    0.25
  -6  -9  -1    1.86    0.37
   6   9   1    1.48    0.35
   7   9   1    0.44    0.26
   8   9   1    0.46    0.29
  -8 -10   1    1.08    0.38
   8  10  -1    0.68    0.34
  -7 -10   1   -0.25    0.27
   7  10  -1    0.52    0.31
  -6 -10   1    1.20    0.31
   6  10  -1    0.25    0.28
  -5 -10   1    0.07    0.25
   5  10  -1   -0.03    0.24
  -4 -10   1    0.20    0.24
   4  10  -1    0.15    0.23
  -3 -10   1   -0.14    0.20
   3  10  -1   -0.01    0.21
  -3  10   1    0.10    0.17
  -2 -10   1    0.63    0.25
  -2  10   1    0.62    0.20
   2  10  -1    0.90    0.23
  -1 -10   1    1.83    0.30
  -1  10   1    2.09    0.29
   1  10  -1    1.92    0.30
   0 -10   1   -0.11    0.18
   0 -10  -1    0.21    0.18
   0  10   1   -0.09    0.17
   0  10  -1    0.28    0.21
  -1 -10  -1    0.17    0.17
   1 -10   1    0.02    0.17
  -1  10  -1    0.00    0.19
   1  10   1    0.06    0.20
  -2 -10  -1    0.18    0.19
   2  10   1    0.02    0.21
  -3 -10  -1   -0.20    0.19
   3  10   1   -0.03    0.20
  -4 -10  -1    0.64    0.24
   4  10   1    0.54    0.27
  -5 -10  -1    0.99    0.32
   5  10   1    0.78    0.29
  -6 -10  -1    0.41    0.27
   6  10   1    0.06    0.25
   7  10   1    3.14    0.47
   7  11  -1    2.39    0.43
  -6 -11   1   -0.03    0.24
   6  11  -1    0.11    0.25
  -5 -11   1    0.09    0.24
   5  11  -1   -0.46    0.24
  -4 -11   1    1.01    0.31
   4  11  -1    0.89    0.28
  -4  11   1    0.71    0.22
  -3 -11   1    1.19    0.30
  -3  11   1    1.29    0.24
   3  11  -1    1.47    0.32
  -2 -11   1    0.54    0.26
   2  11  -1    0.28    0.24
  -2  11   1    0.49    0.21
  -1 -11   1    4.76    0.43
   1  11  -1    4.64    0.43
  -1  11   1    5.56    0.42
   0 -11   1   -0.13    0.19
   0  11   1    0.24    0.20
   0  11  -1    0.48    0.25
   1  11   1   17.13    0.78
  -1  11  -1   16.60    0.75
  -2 -11  -1    0.24    0.22
   2  11   1    0.07    0.24
  -3 -11  -1    0.63    0.26
   3  11   1    0.32    0.22
  -4 -11  -1    0.39    0.23
   4  11   1   -0.10    0.24
  -5 -11  -1    0.33    0.26
   5  11   1    0.52    0.30
  -6 -11  -1    1.53    0.36
   6  11   1    1.14    0.31
  -5 -12   1    1.86    0.38
  -5  12   1    1.74    0.30
   5  12  -1    2.46    0.44
  -4 -12   1    0.53    0.29
  -4  12   1    0.42    0.23
   4  12  -1    0.87    0.33
  -3 -12   1    0.42    0.28
  -3  12   1    0.62    0.23
   3  12  -1    0.27    0.25
  -2 -12   1    0.22    0.26
   2  12  -1    0.16    0.21
  -2  12   1    0.16    0.21
   1  12  -1    2.30    0.36
  -1  12   1    2.25    0.33
   0  12   1    1.79    0.33
   0  12  -1    1.37    0.31
  -1  12  -1    4.24    0.43
   1  12   1    4.86    0.48
   2  12   1    4.75    0.48
  -2  12  -1    5.74    0.48
   3  12   1    2.58    0.39
  -4 -12  -1    3.67    0.48
   4  12   1    4.16    0.50
   3  13  -1    7.11    0.60
  -3  13   1    6.09    0.50
   2  13  -1    5.98    0.55
  -2  13   1    6.60    0.52
   1  13  -1    5.04    0.51
  -1  13   1    6.53    0.51
   0  13  -1    0.38    0.27
   0  13   1    0.46    0.27
  -1  13  -1    0.65    0.28
   1  13   1    0.64    0.31
  -2  13  -1    2.85    0.44
   2  13   1    2.67    0.41
 -12   0   2    0.61    0.35
 -11   0   2    2.38    0.40
 -10   0   2    0.98    0.31
  -9   0   2   12.88    0.70
   9   0  -2   13.03    0.61
   8   0  -2    0.59    0.18
  -8   0   2    0.42    0.21
  -7   0   2    0.41    0.20
   7   0  -2    0.57    0.16
   6   0  -2    7.73    0.37
  -6   0   2    9.40    0.46
  -5   0   2   91.08    2.55
   5   0  -2   91.62    2.47
  -4   0   2   29.89    0.86
  -4   0   2   29.33    0.92
   4   0  -2   30.06    0.86
  -3   0   2  630.30   16.67
  -3   0   2  657.28   16.33
   3   0  -2  604.20   16.23
  -2   0   2    0.06    0.09
  -2   0   2    0.05    0.07
   2   0  -2    0.05    0.07
  -1   0   2   40.80    1.08
   0   0   2  294.04    7.57
   1   0   2    0.73    0.11
   2   0   2    3.67    0.21
   3   0   2   11.33    0.44
   4   0   2   33.78    1.06
   5   0   2   10.48    0.48
   6   0   2    5.79    0.40
   7   0   2   -0.05    0.16
   8   0   2    0.90    0.27
  -8   0  -2    1.09    0.28
   9   0   2    2.21    0.35
  -9   0  -2    2.33    0.36
  10   0   2   -0.09    0.26
 -10   0  -2    0.10    0.27
 -12  -1   2    0.42    0.36
 -12   1   2    0.37    0.31
 -11  -1   2    0.27    0.25
 -11   1   2    0.31    0.28
 -10  -1   2    2.61    0.40
  10   1  -2    2.52    0.35
 -10   1   2    2.60    0.38
   9  -1  -2    0.75    0.20
  -9  -1   2    0.86    0.27
   9   1  -2    1.03    0.24
  -9   1   2    0.67    0.25
  -8  -1   2    0.02    0.20
   8  -1  -2    0.29    0.16
  -8   1   2    0.27    0.22
   8   1  -2    0.21    0.17
   7  -1  -2    8.14    0.39
  -7   1   2    9.44    0.48
   7   1  -2    8.55    0.43
   6  -1  -2    7.86    0.34
   6   1  -2    7.84    0.38
  -6   1   2    7.55    0.41
   5  -1  -2  111.73    2.98
  -5  -1   2  109.78    3.02
   5   1  -2  113.58    3.02
  -5   1   2  112.59    3.08
   4  -1  -2   29.49    0.84
  -4  -1   2   28.65    0.88
  -4   1   2   30.63    0.92
   4   1  -2   29.12    0.88
  -3  -1   2   32.40    0.90
   3  -1  -2   30.87    0.85
   3   1  -2   30.74    0.90
  -3   1   2   31.38    0.85
  -2  -1   2  561.68   14.52
  -2   1   2  562.82   14.81
  -2   1   2  559.78   14.39
  -1   1   2   93.37    2.41
   0  -1   2  533.94   13.92
   0   1   2  533.37   13.89
   1  -1   2   39.79    1.13
   1   1   2   40.82    1.13
   2  -1   2   71.14    1.95
   2   1   2   71.10    1.95
   3  -1   2   14.26    0.52
   3   1   2   13.74    0.52
   4  -1   2   26.62    0.88
   4   1   2   27.86    0.91
   5  -1   2   10.33    0.47
   5   1   2    9.36    0.48
   6  -1   2    2.88    0.28
  -6   1  -2    3.27    0.31
   6   1   2    2.62    0.31
   7  -1   2    2.86    0.31
  -7   1  -2    3.80    0.37
   7   1   2    3.28    0.34
   8  -1   2    0.18    0.22
  -8   1  -2    0.08    0.20
   8   1   2    0.33    0.20
   9  -1   2    0.17    0.21
   9   1   2    0.24    0.22
  -9   1  -2    0.10    0.22
 -10  -1  -2   -0.32    0.25
  10  -1   2   -0.02    0.26
  10   1   2   -0.53    0.22
 -10   1  -2   -0.01    0.25
 -12  -2   2    1.42    0.38
 -12   2   2    1.05    0.35
 -11  -2   2   -0.16    0.23
 -11   2   2    0.19    0.26
 -10  -2   2    0.09    0.24
  10   2  -2    0.04    0.21
 -10   2   2    0.27    0.21
   9   2  -2    0.38    0.21
  -9   2   2    0.40    0.22
   8  -2  -2    3.04    0.27
   8   2  -2    3.18    0.33
  -8   2   2    3.44    0.34
   7  -2  -2    5.85    0.31
   7   2  -2    4.90    0.34
  -7   2   2    5.84    0.38
  -6  -2   2   21.15    0.73
   6  -2  -2   20.08    0.65
   6   2  -2   19.32    0.72
  -6   2   2   19.72    0.75
  -5  -2   2   22.86    0.74
   5  -2  -2   21.71    0.67
  -5   2   2   20.58    0.75
   5   2  -2   22.64    0.74
  -4  -2   2   57.53    1.60
   4  -2  -2   57.02    1.52
  -4   2   2   55.82    1.62
   4   2  -2   56.54    1.60
  -4   2   2   56.75    1.52
  -3  -2   2   15.31    0.52
  -3   2   2   15.48    0.43
   3   2  -2   15.65    0.52
  -2  -2   2  466.86   12.01
  -1  -2   2  244.98    6.46
  -1   2   2  250.70    6.40
  -1   2   2  253.51    6.46
   0  -2   2   92.67    2.49
   0   2   2   94.87    2.46
   1  -2   2    0.03    0.10
   1   2   2    0.02    0.09
   2  -2   2    9.84    0.39
  -2   2  -2   10.39    0.34
   2   2   2   10.87    0.41
   3  -2   2    9.59    0.41
  -3   2  -2    9.76    0.36
   3   2   2    9.40    0.41
   4  -2   2    1.27    0.20
   4   2   2    1.21    0.19
  -4   2  -2    1.59    0.18
   5  -2   2    0.83    0.19
   5   2   2    0.75    0.18
  -5   2  -2    0.79    0.16
   6  -2   2    1.70    0.27
   6   2   2    1.29    0.25
  -6   2  -2    1.69    0.27
   7  -2   2    1.17    0.25
  -7   2  -2    0.99    0.22
   7   2   2    1.38    0.29
   8  -2   2    2.98    0.37
  -8   2  -2    2.99    0.36
   8   2   2    3.00    0.37
   9  -2   2    0.34    0.25
   9   2   2    0.80    0.31
  -9   2  -2    0.90    0.26
 -10   2  -2    0.99    0.29
  10   2   2    0.22    0.30
 -11  -3   2    5.40    0.56
  11   3  -2    5.17    0.51
 -11   3   2    5.13    0.53
 -10   3   2    0.05    0.24
  10   3  -2    0.30    0.24
  -9   3   2    0.33    0.23
   9   3  -2    0.52    0.23
   8   3  -2   14.95    0.67
  -8   3   2   13.79    0.66
  -7  -3   2    0.09    0.18
   7  -3  -2    0.09    0.11
   7   3  -2   -0.13    0.13
  -7   3   2    0.52    0.20
   6  -3  -2    1.55    0.16
  -6  -3   2    1.59    0.23
   6   3  -2    1.79    0.23
  -6   3   2    2.09    0.27
  -5  -3   2   43.48    1.36
   5  -3  -2   45.92    1.27
  -5   3   2   45.68    1.38
   5   3  -2   47.39    1.38
   4  -3  -2    3.22    0.16
  -4  -3   2    3.49    0.27
  -4   3   2    3.28    0.16
   4   3  -2    3.56    0.26
  -3  -3   2    3.77    0.24
   3   3  -2    3.79    0.24
  -3   3   2    4.04    0.15
  -2  -3   2    2.47    0.19
  -2   3   2    2.50    0.11
  -2   3   2    2.37    0.11
   1  -3  -2  112.55    2.86
  -1  -3   2  109.51    2.92
  -1   3   2  107.06    2.86
   0  -3  -2    2.31    0.15
   0  -3   2    2.41    0.18
   0   3   2    2.23    0.16
   1  -3   2    8.56    0.36
  -1  -3  -2    9.01    0.35
   1   3   2    8.74    0.35
   2  -3   2   15.60    0.56
   2   3   2   16.29    0.57
   3  -3   2    7.08    0.34
   3   3   2    7.36    0.37
   4  -3   2    0.04    0.13
   4   3   2   -0.10    0.12
  -4   3  -2    0.05    0.10
   5  -3   2    2.16    0.26
   5   3   2    2.43    0.28
  -5   3  -2    2.66    0.24
   6  -3   2    1.71    0.27
  -6   3  -2    1.25    0.22
   6   3   2    1.40    0.28
   7  -3   2    0.24    0.20
   7   3   2    0.15    0.20
  -7   3  -2    0.62    0.20
   8  -3   2    0.10    0.20
  -8   3  -2    0.15    0.17
   8   3   2    0.10    0.21
  -9   3  -2    0.33    0.23
   9   3   2    0.49    0.29
  10   3   2   -0.26    0.27
 -10   3  -2    0.23    0.24
  11   4  -2    5.27    0.53
 -10   4   2    2.23    0.37
  10   4  -2    1.63    0.34
   9   4  -2    5.87    0.45
  -9   4   2    5.71    0.48
   8   4  -2    4.52    0.42
  -7  -4   2    3.76    0.34
   7   4  -2    3.35    0.33
  -6  -4   2    9.40    0.48
   6  -4  -2    8.52    0.36
   6   4  -2    8.61    0.45
  -5  -4   2   -0.03    0.15
   5  -4  -2    0.41    0.09
   5   4  -2    0.23    0.17
   4  -4  -2   16.85    0.51
  -4  -4   2   17.20    0.64
  -4   4   2   16.31    0.51
   4   4  -2   16.84    0.63
   3  -4  -2  131.75    3.38
  -3  -4   2  131.61    3.50
  -3   4   2  128.71    3.37
   3   4  -2  127.22    3.50
  -2  -4   2    5.86    0.30
   2  -4  -2    5.73    0.22
   2   4  -2    5.77    0.31
  -2   4   2    5.62    0.22
  -2   4   2    6.04    0.23
   1  -4  -2   12.42    0.41
  -1  -4   2   12.67    0.47
  -1   4   2   12.15    0.41
   0  -4  -2    0.90    0.13
   0  -4   2    0.62    0.14
   0   4   2    1.00    0.15
  -1  -4  -2   18.76    0.61
   1  -4   2   18.07    0.62
   1   4   2   17.95    0.61
  -2  -4  -2    3.70    0.27
   2  -4   2    3.64    0.24
   2   4   2    3.57    0.25
   3  -4   2   17.04    0.61
   3   4   2   16.12    0.63
   4  -4   2    3.18    0.27
   4   4   2    3.03    0.28
   5  -4   2    4.68    0.34
   5   4   2    4.80    0.39
   6  -4   2    6.82    0.43
   6   4   2    7.56    0.48
  -6   4  -2    7.60    0.41
   7  -4   2    3.05    0.33
  -7   4  -2    2.16    0.30
   7   4   2    2.47    0.36
   8  -4   2    0.28    0.21
  -8   4  -2    0.57    0.22
   8   4   2   -0.06    0.25
   9   4   2    0.57    0.32
  -9   4  -2    0.90    0.27
 -10   4  -2    1.46    0.32
  10   4   2    1.49    0.40
  11   5  -2    1.45    0.35
  10   5  -2    0.37    0.28
   9   5  -2    2.33    0.37
  -8  -5   2    1.75    0.32
   8   5  -2    2.00    0.33
  -7  -5   2    9.72    0.54
   7   5  -2   10.18    0.55
   6  -5  -2   17.23    0.62
  -6  -5   2   17.59    0.74
   6   5  -2   18.41    0.75
  -5  -5   2    6.71    0.41
   5  -5  -2    6.77    0.28
   5   5  -2    6.36    0.41
  -4  -5   2   13.24    0.56
   4  -5  -2   13.37    0.43
   4   5  -2   12.53    0.55
  -4   5   2   13.16    0.43
  -3  -5   2   14.61    0.59
   3  -5  -2   15.85    0.49
  -3   5   2   16.05    0.49
   3   5  -2   16.11    0.61
   2  -5  -2    5.09    0.23
  -2  -5   2    5.48    0.31
  -2   5   2    5.17    0.24
   2   5  -2    5.57    0.31
  -1  -5   2   24.63    0.83
   1  -5  -2   26.04    0.77
  -1   5   2   25.44    0.76
   0  -5  -2    0.62    0.13
   0  -5   2    0.67    0.16
   0   5   2    0.74    0.14
  -1  -5  -2    6.57    0.33
   1  -5   2    6.82    0.33
   1   5   2    6.83    0.34
  -2  -5  -2    0.15    0.13
   2  -5   2    0.14    0.12
   2   5   2    0.08    0.14
   3  -5   2   45.61    1.36
  -3  -5  -2   45.83    1.39
   3   5   2   44.14    1.39
   4  -5   2    3.22    0.26
   4   5   2    3.54    0.34
   5  -5   2   11.69    0.54
   5   5   2   11.43    0.58
   6  -5   2   40.50    1.34
   6   5   2   42.33    1.43
   7  -5   2    4.45    0.39
   7   5   2    4.64    0.44
   8   5   2   12.58    0.72
   9   5   2    0.21    0.27
  10   6  -2    0.26    0.29
   9   6  -2    3.18    0.45
  -8  -6   2    1.82    0.34
   8   6  -2    1.31    0.32
  -7  -6   2    0.14    0.24
   7   6  -2    0.27    0.20
  -6  -6   2    5.32    0.43
   6   6  -2    4.44    0.41
  -5  -6   2   13.41    0.61
   5   6  -2   12.82    0.60
   4  -6  -2    2.27    0.17
  -4  -6   2    2.05    0.26
   4   6  -2    2.63    0.28
  -3  -6   2    3.10    0.28
   3  -6  -2    3.02    0.19
   3   6  -2    3.13    0.28
   2  -6  -2    3.18    0.20
  -2  -6   2    3.63    0.29
   2   6  -2    2.60    0.25
  -2   6   2    2.83    0.20
  -1  -6   2    3.19    0.25
   1  -6  -2    3.35    0.22
  -1   6   2    2.91    0.21
   0  -6  -2    0.39    0.13
   0  -6   2    0.24    0.15
   0   6   2    0.49    0.13
  -1  -6  -2    2.28    0.21
   1  -6   2    2.46    0.22
   1   6   2    2.24    0.23
   2  -6   2    2.11    0.23
  -2  -6  -2    1.71    0.23
   2   6   2    1.77    0.22
  -3  -6  -2    2.59    0.27
   3  -6   2    2.52    0.26
   3   6   2    2.25    0.26
   4  -6   2   13.96    0.59
   4   6   2   14.19    0.65
   5  -6   2    7.84    0.44
   5   6   2    7.63    0.51
   6  -6   2    8.75    0.49
   6   6   2    9.62    0.60
   7   6   2    0.56    0.25
   8   6   2    1.07    0.34
   9   6   2    0.51    0.35
  10   7  -2    1.20    0.36
   9   7  -2    1.98    0.39
  -8  -7   2   11.04    0.69
   8   7  -2   12.12    0.71
  -7  -7   2    0.63    0.23
   7   7  -2    0.06    0.21
  -6  -7   2    0.89    0.27
   6   7  -2    1.10    0.29
  -5  -7   2    1.57    0.27
   5   7  -2    1.49    0.26
  -4  -7   2    3.87    0.35
   4   7  -2    3.77    0.34
   3  -7  -2    7.15    0.32
  -3  -7   2    7.31    0.44
   3   7  -2    7.18    0.43
  -3   7   2    7.22    0.33
   2  -7  -2   10.39    0.41
  -2  -7   2    9.74    0.50
  -2   7   2   10.34    0.42
   2   7  -2    9.99    0.50
  -1  -7   2    4.98    0.34
   1  -7  -2    4.98    0.29
  -1   7   2    5.36    0.30
   0  -7   2    0.84    0.18
   0  -7  -2    0.79    0.16
   0   7   2    0.75    0.16
   1  -7   2    1.13    0.21
  -1  -7  -2    1.30    0.20
   1   7   2    1.46    0.23
  -2  -7  -2    0.17    0.16
   2  -7   2    0.30    0.16
   2   7   2   -0.09    0.15
   3  -7   2    8.42    0.44
  -3  -7  -2    8.65    0.46
   3   7   2    7.95    0.48
  -4  -7  -2   12.97    0.63
   4  -7   2   12.21    0.56
   4   7   2   12.54    0.63
   5  -7   2    0.10    0.16
   5   7   2    0.29    0.21
   6   7   2    1.65    0.32
   7   7   2    0.23    0.27
   8   7   2   -0.54    0.24
   9   7   2    0.25    0.29
  -9  -8   2    0.51    0.34
   9   8  -2    0.59    0.32
  -8  -8   2    9.21    0.62
   8   8  -2    7.53    0.62
  -7  -8   2    0.82    0.31
   7   8  -2    1.15    0.32
  -6  -8   2    1.79    0.33
   6   8  -2    2.97    0.42
  -5  -8   2   24.46    0.97
   5   8  -2   24.72    0.98
  -4  -8   2    0.18    0.19
   4   8  -2   -0.07    0.17
  -3  -8   2    8.05    0.47
  -3   8   2    7.61    0.37
   3   8  -2    8.97    0.49
  -2  -8   2    3.78    0.36
   2  -8  -2    3.69    0.26
   2   8  -2    4.57    0.38
  -2   8   2    4.17    0.28
   1  -8  -2    0.90    0.18
  -1  -8   2    1.19    0.23
  -1   8   2    1.28    0.20
   1   8  -2    0.82    0.22
   0  -8  -2   10.01    0.46
   0  -8   2   10.32    0.51
   0   8   2   10.42    0.48
   1  -8   2   15.90    0.64
  -1  -8  -2   14.20    0.61
   1   8   2   15.10    0.63
  -2  -8  -2    2.88    0.31
   2  -8   2    2.96    0.30
   2   8   2    3.22    0.33
  -3  -8  -2   -0.30    0.16
   3  -8   2   -0.07    0.16
   3   8   2    0.03    0.19
  -4  -8  -2   -0.03    0.20
   4  -8   2   -0.10    0.16
   4   8   2   -0.04    0.17
   5   8   2    6.55    0.48
   6   8   2   -0.12    0.20
   7   8   2    0.08    0.28
   8   8   2    0.75    0.30
  -9  -9   2    5.11    0.62
   9   9  -2    5.48    0.61
  -8  -9   2    0.12    0.26
   8   9  -2    0.20    0.27
  -7  -9   2    0.34    0.26
   7   9  -2    0.81    0.29
  -6  -9   2    0.58    0.29
   6   9  -2    0.89    0.27
  -5  -9   2    1.22    0.28
   5   9  -2    2.03    0.33
  -4  -9   2    0.38    0.24
   4   9  -2    0.40    0.22
  -4   9   2    0.36    0.15
  -3  -9   2    3.11    0.35
   3   9  -2    3.75    0.37
  -3   9   2    3.70    0.29
  -2  -9   2    1.38    0.28
   2   9  -2    1.04    0.24
  -2   9   2    1.11    0.20
  -1  -9   2   31.81    1.12
   1  -9  -2   30.73    1.04
  -1   9   2   31.34    1.05
   1   9  -2   32.72    1.13
   0  -9  -2   12.49    0.57
   0  -9   2   13.12    0.60
   0   9   2   12.34    0.57
  -1  -9  -2   15.95    0.67
   1  -9   2   15.71    0.68
   1   9   2   15.95    0.68
   2  -9   2    1.96    0.29
  -2  -9  -2    2.16    0.31
   2   9   2    2.11    0.33
  -3  -9  -2    8.26    0.52
   3  -9   2    7.68    0.47
   3   9   2    8.56    0.51
  -4  -9  -2    5.59    0.48
   4   9   2    5.32    0.48
   5   9   2    4.46    0.47
   6   9   2    0.37    0.25
   7   9   2    0.03    0.29
  -8 -10   2    0.25    0.34
   8  10  -2   -0.01    0.31
  -7 -10   2    3.92    0.52
   7  10  -2    3.74    0.52
  -6 -10   2    0.30    0.28
   6  10  -2    0.14    0.27
  -5 -10   2    1.68    0.35
  -5  10   2    1.45    0.22
   5  10  -2    1.42    0.35
  -4 -10   2    1.08    0.28
  -4  10   2    1.11    0.21
   4  10  -2    0.84    0.25
  -3 -10   2    5.52    0.47
   3  10  -2    4.67    0.46
  -3  10   2    4.65    0.34
  -2 -10   2    0.38    0.23
   2  10  -2    0.87    0.27
  -2  10   2    0.56    0.19
  -1 -10   2    2.22    0.31
  -1  10   2    1.86    0.27
   1  10  -2    2.29    0.34
   0 -10   2   13.73    0.66
   0  10   2   14.82    0.67
   0  10  -2   15.31    0.71
   1 -10   2    3.15    0.35
  -1 -10  -2    3.05    0.34
   1  10   2    3.03    0.38
  -2 -10  -2    2.33    0.34
   2 -10   2    3.06    0.34
   2  10   2    3.00    0.37
  -3 -10  -2    2.56    0.36
   3  10   2    2.69    0.35
  -4 -10  -2    0.64    0.28
   4  10   2    0.40    0.23
   5  10   2   14.00    0.78
   6  10   2    0.46    0.27
  -7 -11   2    0.13    0.27
   7  11  -2    0.22    0.28
  -6 -11   2    0.27    0.25
  -6  11   2    0.52    0.19
   6  11  -2    0.77    0.30
  -5 -11   2    0.08    0.27
  -5  11   2    0.13    0.16
   5  11  -2   -0.08    0.28
  -4 -11   2    0.63    0.28
   4  11  -2    0.48    0.25
  -4  11   2    0.60    0.19
  -3 -11   2    4.03    0.42
  -3  11   2    4.01    0.35
   3  11  -2    3.35    0.44
  -2 -11   2    0.39    0.20
   2  11  -2    0.34    0.24
  -2  11   2    0.06    0.18
  -1 -11   2    0.84    0.27
  -1  11   2    0.53    0.22
   1  11  -2    1.03    0.28
   0 -11   2    1.12    0.27
   0  11  -2    0.97    0.27
   0  11   2    1.16    0.26
   1 -11   2    2.68    0.37
   1  11   2    2.48    0.38
   2  11   2    3.77    0.44
  -3 -11  -2    0.25    0.23
   3  11   2    0.01    0.23
  -4 -11  -2    1.39    0.33
   4  11   2    2.13    0.37
   5  11   2    0.19    0.28
  -5 -12   2   -0.18    0.24
  -5  12   2    0.09    0.18
   5  12  -2    0.50    0.31
  -4 -12   2    0.82    0.30
   4  12  -2    0.32    0.28
  -4  12   2    0.49    0.21
  -3 -12   2    0.27    0.25
  -3  12   2    0.52    0.23
   3  12  -2    0.48    0.28
  -2 -12   2    0.80    0.29
  -2  12   2    0.76    0.23
   2  12  -2    0.80    0.27
  -1 -12   2    0.23    0.25
   1  12  -2    0.11    0.21
  -1  12   2    0.06    0.21
   0  12  -2   -0.20    0.22
   0  12   2   -0.04    0.20
   1  12   2    1.21    0.29
  -1  12  -2    1.01    0.28
   2  12   2    0.08    0.26
   3  12   2    1.02    0.32
   4  12   2    0.99    0.33
  -3 -13   2    0.49    0.29
   3  13  -2    0.06    0.27
  -3  13   2   -0.19    0.20
  -2  13   2    4.88    0.45
   2  13  -2    4.35    0.51
  -1  13   2    1.27    0.30
   1  13  -2    0.55    0.30
   0  13  -2    1.09    0.32
   0  13   2    1.07    0.30
   1  13   2    6.89    0.57
  -1  13  -2    7.37    0.59
  -2  13  -2    0.31    0.26
   2  13   2    0.50    0.27
 -12   0   3    0.04    0.26
 -11   0   3   -0.32    0.21
 -10   0   3   -0.13    0.20
   9   0  -3    0.13    0.16
  -9   0   3    0.07    0.19
  -8   0   3   -0.24    0.17
   8   0  -3    0.08    0.15
  -7   0   3    0.19    0.19
   7   0  -3    0.04    0.12
  -6   0   3    0.01    0.13
   6   0  -3   -0.04    0.10
  -5   0   3    0.04    0.10
  -5   0   3    0.04    0.13
   5   0  -3    0.03    0.09
   4   0  -3   -0.15    0.07
  -4   0   3    0.12    0.11
  -4   0   3    0.04    0.08
  -3   0   3    0.07    0.09
   3   0  -3   -0.06    0.06
  -3   0   3    0.01    0.07
  -2   0   3    0.05    0.09
  -2   0   3    0.04    0.07
  -1   0   3   -0.01    0.08
   0   0   3    0.06    0.09
   1   0   3   -0.09    0.08
   2   0   3    0.04    0.13
   3   0   3    0.02    0.11
   4   0   3   -0.06    0.11
   5   0   3    0.03    0.13
   6   0   3   -0.02    0.15
   7   0   3   -0.13    0.20
   8   0   3   -0.05    0.22
  -8   0  -3   -0.10    0.22
  -9   0  -3    0.15    0.26
   9   0   3    0.24    0.26
 -10   0  -3   -0.21    0.25
  10   0   3   -0.28    0.26
 -12  -1   3    0.40    0.30
 -12   1   3    0.89    0.34
 -11  -1   3    0.72    0.28
 -11   1   3    0.55    0.29
 -10  -1   3   -0.25    0.24
 -10   1   3    0.11    0.23
  -9  -1   3    1.62    0.33
   9   1  -3    2.38    0.29
  -9   1   3    2.42    0.35
   8  -1  -3    0.15    0.14
  -8  -1   3    0.20    0.24
  -8   1   3    0.15    0.21
   8   1  -3    0.46    0.18
   7  -1  -3    0.24    0.12
  -7  -1   3    0.22    0.18
  -7   1   3    0.04    0.18
   7   1  -3    0.04    0.13
  -6  -1   3    0.61    0.19
   6  -1  -3    0.99    0.14
  -6  -1   3    0.65    0.15
   6   1  -3    0.75    0.15
  -6   1   3    1.04    0.19
  -5  -1   3    0.61    0.14
   5  -1  -3    0.48    0.10
  -5  -1   3    0.65    0.17
   5   1  -3    0.72    0.13
  -5   1   3    0.54    0.16
   4  -1  -3   18.55    0.55
  -4  -1   3   18.32    0.60
  -4  -1   3   18.49    0.64
   4   1  -3   18.62    0.60
  -4   1   3   18.87    0.64
  -4   1   3   19.17    0.55
  -3  -1   3    9.70    0.35
  -3  -1   3    9.07    0.37
  -3   1   3    9.66    0.29
  -3   1   3    9.59    0.38
   3   1  -3    9.62    0.34
  -2  -1   3   55.08    1.48
  -2  -1   3   53.94    1.48
  -2   1   3   53.87    1.42
  -1  -1   3   16.04    0.51
  -1  -1   3   16.24    0.46
  -1   1   3   15.72    0.47
   0  -1   3    7.85    0.31
   0   1   3    7.04    0.28
   1  -1   3   43.12    1.23
   1   1   3   43.36    1.23
   2  -1   3   43.64    1.24
   2   1   3   40.44    1.23
   3  -1   3    2.60    0.23
   3   1   3    2.86    0.25
   4  -1   3    1.62    0.22
   4   1   3    1.79    0.25
   5  -1   3   -0.11    0.15
   5   1   3   -0.08    0.14
   6  -1   3   -0.01    0.15
   6   1   3    0.37    0.19
  -6   1  -3   -0.04    0.18
   7  -1   3    0.36    0.23
  -7   1  -3    0.18    0.20
   7   1   3    0.50    0.24
   8  -1   3   -0.13    0.22
   8   1   3   -0.18    0.22
  -8   1  -3    0.08    0.21
   9  -1   3    0.57    0.30
  -9   1  -3    0.19    0.22
   9   1   3    0.25    0.24
  10  -1   3    0.36    0.31
 -10  -1  -3    0.16    0.29
 -10   1  -3   -0.09    0.25
  10   1   3   -0.19    0.22
 -12  -2   3    0.38    0.33
 -12   2   3    0.21    0.26
 -11  -2   3    0.18    0.26
 -11   2   3    0.39    0.28
 -10  -2   3    0.92    0.30
  10   2  -3    0.56    0.23
 -10   2   3    1.01    0.28
  -9  -2   3    5.18    0.46
   9   2  -3    5.16    0.40
  -9   2   3    4.90    0.43
   8  -2  -3    1.73    0.21
  -8   2   3    1.15    0.27
   8   2  -3    1.73    0.27
  -7  -2   3    0.05    0.15
   7  -2  -3    0.06    0.10
  -7   2   3    0.31    0.16
   7   2  -3    0.15    0.15
   6  -2  -3    0.64    0.11
  -6  -2   3    0.58    0.14
   6   2  -3    0.61    0.16
  -6   2   3    0.55    0.18
  -5  -2   3   22.02    0.74
   5  -2  -3   22.46    0.65
   5   2  -3   22.12    0.74
  -5   2   3   23.53    0.79
  -5   2   3   22.37    0.66
  -4  -2   3   17.64    0.59
  -4   2   3   17.09    0.48
  -4   2   3   17.21    0.61
   4   2  -3   16.61    0.58
  -3  -2   3   15.79    0.54
   3   2  -3   16.23    0.54
  -2  -2   3   10.99    0.41
  -2   2   3   11.05    0.30
  -2   2   3   11.03    0.30
  -1  -2   3  468.60   12.04
  -1   2   3  466.56   12.14
   0  -2   3   35.09    1.02
   0   2   3   35.54    1.00
   1  -2   3  165.69    4.38
   1   2   3  165.72    4.36
   2  -2   3   17.61    0.60
  -2   2  -3   16.50    0.50
   2   2   3   17.04    0.61
   3  -2   3   28.10    0.93
   3   2   3   29.17    0.95
  -3   2  -3   29.29    0.85
   4  -2   3   39.53    1.30
  -4   2  -3   43.50    1.24
   4   2   3   44.05    1.34
   5  -2   3   18.20    0.71
  -5   2  -3   18.08    0.65
   5   2   3   18.07    0.74
   6  -2   3    2.50    0.30
   6   2   3    3.75    0.35
  -6   2  -3    3.31    0.31
   7  -2   3    6.53    0.45
  -7   2  -3    6.31    0.43
   7   2   3    5.83    0.49
   8  -2   3   -0.02    0.22
  -8   2  -3    0.12    0.19
   8   2   3   -0.13    0.23
   9  -2   3    0.19    0.26
   9   2   3    0.38    0.29
  -9   2  -3    0.17    0.24
  10   2   3    0.16    0.30
 -10   2  -3    0.67    0.27
 -12  -3   3    1.50    0.41
 -12   3   3    2.09    0.44
 -11  -3   3    0.15    0.28
 -11   3   3    0.55    0.31
 -10  -3   3   -0.30    0.22
 -10   3   3    0.29    0.26
  10   3  -3    0.12    0.22
   9   3  -3   11.92    0.61
  -9   3   3   13.74    0.68
  -8  -3   3   13.72    0.64
   8   3  -3   12.95    0.62
  -8   3   3   14.30    0.66
   7  -3  -3  137.64    3.73
  -7  -3   3  144.95    3.87
  -7   3   3  139.94    3.93
   7   3  -3  141.26    3.86
   6  -3  -3   12.45    0.42
  -6  -3   3   12.79    0.54
   6   3  -3   12.58    0.53
  -6   3   3   12.03    0.56
  -6   3   3   12.28    0.42
  -5  -3   3  162.73    4.35
  -5   3   3  163.84    4.21
   5   3  -3  160.92    4.35
  -4  -3   3   51.67    1.49
   4   3  -3   52.22    1.49
  -4   3   3   50.39    1.34
  -3  -3   3    0.15    0.13
   3   3  -3    0.21    0.13
  -2  -3   3  270.39    7.47
  -2   3   3  298.47    7.38
  -2   3   3  292.71    7.36
  -1  -3   3   42.04    1.22
  -1   3   3   42.25    1.15
   0  -3   3    0.42    0.12
   0   3   3    0.78    0.12
   1  -3   3    6.93    0.34
   1   3   3    6.42    0.30
   2  -3   3   65.24    1.89
   2   3   3   67.82    1.88
   3  -3   3   -0.19    0.10
  -3   3  -3    0.11    0.08
   3   3   3   -0.10    0.11
   4  -3   3    0.54    0.17
  -4   3  -3    0.86    0.14
   4   3   3    0.94    0.20
   5  -3   3    0.50    0.20
   5   3   3    0.53    0.20
  -5   3  -3    0.73    0.16
   6  -3   3   19.23    0.78
  -6   3  -3   18.61    0.70
   6   3   3   18.87    0.82
   7  -3   3    1.85    0.31
   7   3   3    1.47    0.32
  -7   3  -3    1.56    0.24
   8  -3   3    0.18    0.23
   8   3   3    0.00    0.21
  -8   3  -3    0.07    0.19
   9  -3   3    3.65    0.45
  -9   3  -3    3.67    0.41
   9   3   3    3.24    0.50
  11   4  -3   -0.07    0.24
  10   4  -3    1.46    0.32
   9   4  -3    1.23    0.28
  -8  -4   3   -0.04    0.17
   8   4  -3    0.10    0.19
  -7  -4   3    0.20    0.17
   7   4  -3    0.10    0.18
  -6  -4   3    3.55    0.33
   6   4  -3    2.45    0.30
  -6   4   3    3.48    0.18
  -5  -4   3    0.28    0.14
  -5   4   3    0.06    0.06
   5   4  -3   -0.05    0.12
  -4  -4   3   11.54    0.49
  -4   4   3   11.90    0.35
   4   4  -3   12.70    0.51
  -3  -4   3   10.94    0.47
  -3   4   3   11.05    0.31
  -3   4   3   10.24    0.31
   3   4  -3    9.93    0.45
  -2  -4   3    5.22    0.31
  -2   4   3    6.20    0.22
  -2   4   3    6.03    0.22
  -1  -4   3    5.44    0.31
   1  -4  -3    5.11    0.23
  -1   4   3    5.15    0.23
   0  -4   3   10.87    0.44
   0   4   3   10.86    0.41
   1  -4   3   45.36    1.38
   1   4   3   48.92    1.37
   2  -4   3    4.11    0.28
   2   4   3    3.51    0.28
   3  -4   3   30.04    0.94
   3   4   3   25.23    0.92
   4  -4   3    3.96    0.32
   4   4   3    3.05    0.30
   5  -4   3    1.22    0.25
   5   4   3    0.66    0.22
   6  -4   3   -0.05    0.18
   6   4   3    0.03    0.19
  -6   4  -3    0.65    0.17
   7  -4   3    5.01    0.40
  -7   4  -3    5.43    0.38
   7   4   3    4.40    0.49
   8  -4   3   -0.24    0.21
  -8   4  -3   -0.03    0.17
   8   4   3   -0.23    0.25
   9   4   3    0.52    0.32
  11   5  -3    3.45    0.44
  10   5  -3    0.28    0.23
  -9  -5   3    1.50    0.32
   9   5  -3    1.42    0.31
  -8  -5   3   10.42    0.59
   8   5  -3   11.70    0.62
  -7  -5   3   -0.27    0.19
   7   5  -3   -0.05    0.19
  -6  -5   3    8.36    0.49
   6   5  -3    9.29    0.51
  -6   5   3    8.73    0.32
  -5  -5   3    2.35    0.29
   5   5  -3    2.22    0.29
  -5   5   3    2.01    0.13
  -4  -5   3    2.51    0.28
   4   5  -3    2.79    0.29
  -4   5   3    3.05    0.14
  -3  -5   3    5.19    0.34
   3   5  -3    5.71    0.35
  -3   5   3    5.12    0.20
  -3   5   3    5.11    0.21
  -2  -5   3   34.54    1.08
   2  -5  -3   34.97    0.96
  -2   5   3   33.17    0.95
  -2   5   3   33.96    0.96
  -1  -5   3    3.17    0.25
   1  -5  -3    3.19    0.20
  -1   5   3    2.98    0.20
   0  -5   3    8.41    0.40
   0  -5  -3    9.28    0.37
   0   5   3    8.60    0.37
  -1  -5  -3    2.50    0.22
   1  -5   3    2.66    0.25
   1   5   3    2.52    0.23
   2  -5   3    7.66    0.39
   2   5   3    7.94    0.41
   3  -5   3    0.03    0.12
   3   5   3   -0.07    0.15
   4  -5   3    0.25    0.17
   4   5   3    0.01    0.18
   5  -5   3   -0.05    0.14
   5   5   3    0.07    0.20
   6  -5   3    1.13    0.27
   6   5   3    1.08    0.30
   7  -5   3    0.19    0.21
   7   5   3    0.05    0.22
   8   5   3   -0.35    0.21
   9   5   3    0.26    0.33
  11   6  -3    1.09    0.33
  10   6  -3   -0.33    0.20
  -9  -6   3    0.16    0.25
   9   6  -3    0.35    0.25
  -8  -6   3    0.56    0.26
   8   6  -3    0.10    0.24
  -7  -6   3    3.84    0.41
   7   6  -3    3.99    0.41
  -6  -6   3    0.17    0.21
   6   6  -3    0.28    0.22
  -5  -6   3    0.12    0.16
   5   6  -3    0.01    0.16
  -5   6   3    0.16    0.08
  -4  -6   3    0.16    0.15
   4   6  -3    0.10    0.15
  -4   6   3    0.16    0.08
  -4   6   3    0.11    0.07
  -3  -6   3    2.31    0.28
   3  -6  -3    2.32    0.17
  -3   6   3    2.38    0.15
  -3   6   3    2.26    0.16
   3   6  -3    1.97    0.27
  -2  -6   3    2.01    0.23
   2  -6  -3    1.54    0.15
  -2   6   3    1.79    0.16
   1  -6  -3    3.18    0.21
  -1  -6   3    3.64    0.28
  -1   6   3    4.03    0.23
   0  -6  -3    0.14    0.12
   0  -6   3   -0.11    0.12
   0   6   3   -0.03    0.10
  -1  -6  -3    7.18    0.38
   1  -6   3    7.27    0.40
   1   6   3    8.67    0.41
  -2  -6  -3    0.29    0.16
   2  -6   3    0.30    0.16
   2   6   3    0.17    0.16
   3  -6   3   10.76    0.51
   3   6   3    9.67    0.51
   4  -6   3    0.20    0.18
   4   6   3    0.20    0.18
   5  -6   3    3.99    0.34
   5   6   3    3.92    0.39
   6  -6   3    0.59    0.23
   6   6   3    0.49    0.27
   7   6   3   -0.11    0.21
   8   6   3    0.37    0.30
  10   7  -3    0.97    0.32
  -9  -7   3   -0.01    0.23
   9   7  -3    0.12    0.27
  -8  -7   3    5.53    0.47
   8   7  -3    4.98    0.46
  -7  -7   3   -0.31    0.21
   7   7  -3   -0.05    0.23
  -6  -7   3    1.38    0.30
   6   7  -3    0.94    0.27
  -5  -7   3    1.74    0.30
   5   7  -3    2.73    0.36
  -4  -7   3    0.58    0.21
  -4   7   3    0.23    0.10
   4   7  -3    0.10    0.20
  -3  -7   3    5.65    0.40
   3  -7  -3    5.36    0.25
  -3   7   3    5.06    0.26
   3   7  -3    5.25    0.38
  -2  -7   3    0.43    0.19
   2  -7  -3    0.46    0.12
  -2   7   3    0.32    0.12
  -1  -7   3    2.24    0.28
   1  -7  -3    2.33    0.20
  -1   7   3    2.69    0.22
   0  -7   3    0.41    0.18
   0  -7  -3    0.71    0.16
   0   7   3    0.50    0.15
   1  -7   3    9.52    0.47
  -1  -7  -3    9.90    0.46
   1   7   3    9.50    0.46
  -2  -7  -3    3.84    0.32
   2  -7   3    3.40    0.30
   2   7   3    4.17    0.35
   3  -7   3    1.93    0.28
   3   7   3    2.29    0.29
   4  -7   3    1.82    0.28
   4   7   3    2.00    0.31
   5  -7   3    0.00    0.19
   5   7   3    0.34    0.25
   6  -7   3   -0.10    0.20
   6   7   3    0.28    0.26
   7   7   3    0.56    0.31
   8   7   3    0.27    0.27
 -10  -8   3    0.10    0.28
  10   8  -3   -0.03    0.25
  -9  -8   3    3.84    0.48
   9   8  -3    3.13    0.45
  -8  -8   3    0.38    0.29
   8   8  -3    0.25    0.28
  -7  -8   3    0.84    0.31
   7   8  -3    1.08    0.32
  -6  -8   3    4.12    0.45
   6   8  -3    3.35    0.40
  -5  -8   3    5.57    0.45
   5   8  -3    5.02    0.44
  -5   8   3    6.65    0.30
  -4  -8   3    7.08    0.52
   4   8  -3    9.66    0.56
  -4   8   3    8.84    0.37
  -3  -8   3    0.29    0.19
   3   8  -3   -0.43    0.19
  -3   8   3    0.24    0.12
   2  -8  -3   -0.09    0.11
  -2  -8   3   -0.15    0.18
   2   8  -3   -0.32    0.17
  -2   8   3    0.12    0.12
  -1  -8   3   16.52    0.72
   1  -8  -3   18.09    0.64
  -1   8   3   18.03    0.66
   0  -8   3    0.17    0.17
   0  -8  -3   -0.11    0.13
   0   8   3    0.09    0.15
   1  -8   3   27.25    0.95
  -1  -8  -3   25.10    0.90
   1   8   3   25.01    0.91
  -2  -8  -3    8.17    0.46
   2  -8   3    9.44    0.50
   2   8   3    8.37    0.49
  -3  -8  -3    5.87    0.44
   3  -8   3    7.30    0.45
   3   8   3    6.33    0.46
   4  -8   3   11.21    0.60
   4   8   3   12.39    0.65
   5  -8   3    0.26    0.22
   5   8   3   -0.23    0.22
   6   8   3    0.09    0.26
   7   8   3    0.19    0.29
  -9  -9   3    0.45    0.30
   9   9  -3   -0.51    0.22
  -8  -9   3    2.18    0.39
   8   9  -3    3.48    0.46
  -7  -9   3    0.46    0.30
   7   9  -3    0.07    0.27
  -6  -9   3    0.33    0.24
   6   9  -3   -0.03    0.22
  -6   9   3    0.01    0.12
  -5  -9   3    1.78    0.34
  -5   9   3    1.77    0.21
   5   9  -3    1.81    0.32
  -4  -9   3    3.65    0.39
  -4   9   3    3.38    0.26
   4   9  -3    3.11    0.38
  -3  -9   3    3.42    0.37
  -3   9   3    4.09    0.28
   3   9  -3    3.63    0.41
  -2  -9   3    8.33    0.52
  -2   9   3    7.84    0.41
   2   9  -3    7.37    0.48
  -1  -9   3    0.08    0.21
  -1   9   3   -0.03    0.15
   0  -9  -3   29.01    1.00
   0  -9   3   28.42    1.05
   0   9   3   30.01    1.01
  -1  -9  -3    1.43    0.24
   1  -9   3    1.74    0.27
   1   9   3    1.42    0.26
  -2  -9  -3   37.04    1.27
   2  -9   3   36.98    1.27
   2   9   3   38.22    1.29
  -3  -9  -3    2.46    0.33
   3  -9   3    3.25    0.36
   3   9   3    2.93    0.38
   4  -9   3   14.67    0.71
   4   9   3   13.63    0.73
   5   9   3    1.01    0.31
   6   9   3   -0.11    0.26
   7   9   3    3.19    0.51
  -8 -10   3    0.28    0.32
   8  10  -3    0.94    0.36
  -7 -10   3    3.91    0.53
  -7  10   3    3.12    0.26
   7  10  -3    3.30    0.49
  -6 -10   3   -0.01    0.27
  -6  10   3    0.12    0.14
   6  10  -3    0.34    0.29
  -5 -10   3    3.70    0.43
   5  10  -3    3.08    0.41
  -5  10   3    3.52    0.27
  -4 -10   3    0.01    0.21
  -4  10   3    0.14    0.14
   4  10  -3   -0.12    0.23
  -3 -10   3   -0.09    0.18
   3  10  -3    0.03    0.21
  -3  10   3   -0.01    0.14
  -2 -10   3    0.14    0.20
  -2  10   3    0.02    0.16
   2  10  -3    0.04    0.23
  -1 -10   3    2.43    0.33
  -1  10   3    2.31    0.30
   1  10  -3    2.37    0.38
   0 -10   3    1.13    0.27
   0  10   3    1.49    0.26
   1 -10   3    4.67    0.41
   1  10   3    4.72    0.42
  -2 -10  -3    1.41    0.28
   2 -10   3    1.39    0.28
   2  10   3    1.63    0.30
  -3 -10  -3    3.19    0.39
   3  10   3    1.77    0.34
   4  10   3    0.16    0.26
   5  10   3    1.13    0.33
   6  10   3    1.29    0.37
  -7 -11   3   -0.01    0.32
   7  11  -3    0.01    0.30
  -6 -11   3   -0.16    0.23
  -6  11   3    0.09    0.15
   6  11  -3    0.08    0.30
  -5 -11   3    1.70    0.38
  -5  11   3    1.59    0.24
   5  11  -3    2.18    0.41
  -4 -11   3    0.84    0.32
   4  11  -3    0.88    0.32
  -4  11   3    0.61    0.19
  -3 -11   3    3.25    0.44
   3  11  -3    2.89    0.43
  -3  11   3    3.24    0.32
  -2 -11   3    2.09    0.36
   2  11  -3    1.26    0.32
  -2  11   3    1.46    0.26
  -1 -11   3    3.46    0.41
   1  11  -3    3.16    0.41
  -1  11   3    2.81    0.34
   0 -11   3    0.33    0.24
   0  11   3    0.32    0.21
   1 -11   3    0.87    0.27
   1  11   3    1.48    0.30
   2  11   3    1.80    0.33
   3  11   3    3.79    0.45
   4  11   3    0.68    0.30
   5  11   3    4.05    0.47
  -5 -12   3    0.17    0.30
   5  12  -3    0.25    0.31
  -5  12   3    0.30    0.18
  -4 -12   3    0.70    0.30
  -4  12   3    0.25    0.19
   4  12  -3    0.57    0.31
  -3 -12   3    0.17    0.23
  -3  12   3    0.36    0.20
   3  12  -3    0.70    0.30
  -2 -12   3    0.34    0.28
  -2  12   3    0.20    0.20
   2  12  -3   -0.31    0.20
  -1 -12   3    0.09    0.26
  -1  12   3    0.20    0.21
   1  12  -3    0.25    0.23
   0 -12   3   -0.09    0.21
   0  12   3   -0.30    0.20
   0  12  -3    0.24    0.25
   1  12   3    1.06    0.28
   2  12   3    0.08    0.24
   3  12   3    0.78    0.30
  -3 -13   3    0.01    0.28
  -3  13   3    0.22    0.21
   3  13  -3   -0.24    0.26
  -2 -13   3    0.52    0.29
  -2  13   3    0.02    0.21
   2  13  -3    0.09    0.28
  -1  13   3   -0.04    0.22
   1  13  -3    0.31    0.27
   0  13   3    2.07    0.36
   0  13  -3    2.68    0.42
   1  13   3   -0.34    0.24
  -1  13  -3   -0.03    0.25
 -12   0   4    1.47    0.37
 -11   0   4    0.55    0.30
 -10   0   4    0.31    0.26
  -9   0   4    0.43    0.23
   8   0  -4    0.08    0.14
  -8   0   4    0.52    0.23
   7   0  -4    6.10    0.32
  -7   0   4    5.78    0.40
  -6   0   4   17.31    0.57
   6   0  -4   15.81    0.55
  -6   0   4   16.49    0.65
  -5   0   4    3.07    0.28
  -5   0   4    3.01    0.20
   5   0  -4    2.98    0.19
   4   0  -4    0.06    0.08
  -4   0   4    0.07    0.08
  -3   0   4    4.32    0.20
  -3   0   4    4.26    0.23
  -2   0   4    3.31    0.18
  -1   0   4    0.06    0.09
   0   0   4  102.06    2.74
   1   0   4    0.17    0.11
   2   0   4   15.80    0.59
   3   0   4    5.79    0.35
   4   0   4    2.03    0.28
   5   0   4   18.44    0.76
   6   0   4    1.70    0.30
   7   0   4    1.89    0.32
  -8   0  -4    0.26    0.25
   8   0   4    0.72    0.30
   9   0   4    0.56    0.29
  -9   0  -4    0.38    0.28
 -12  -1   4    0.16    0.28
 -12   1   4    0.37    0.31
 -11  -1   4    3.58    0.51
 -11   1   4    4.98    0.52
 -10  -1   4    0.68    0.26
 -10   1   4    1.00    0.31
  -9  -1   4    1.99    0.34
   9   1  -4    1.57    0.25
  -9   1   4    1.51    0.29
   8  -1  -4    8.35    0.40
  -8  -1   4    8.04    0.50
   8   1  -4    8.80    0.43
  -8   1   4    7.67    0.52
   7  -1  -4    3.25    0.22
  -7  -1   4    3.19    0.32
  -7  -1   4    2.93    0.28
  -7   1   4    2.77    0.33
   7   1  -4    3.21    0.25
   6  -1  -4    0.37    0.10
  -6  -1   4    0.28    0.15
  -6  -1   4    0.52    0.14
   6   1  -4    0.34    0.13
  -6   1   4    0.16    0.16
  -5  -1   4    2.77    0.25
   5  -1  -4    2.75    0.17
  -5  -1   4    2.73    0.21
  -5   1   4    2.98    0.27
  -5   1   4    2.92    0.17
   5   1  -4    3.29    0.21
  -4  -1   4    2.71    0.19
   4  -1  -4    2.69    0.14
  -4  -1   4    2.42    0.22
   4   1  -4    2.55    0.20
  -4   1   4    2.12    0.24
  -4   1   4    2.37    0.14
  -3  -1   4    7.50    0.32
  -3  -1   4    7.50    0.31
  -3   1   4    8.01    0.26
  -2  -1   4   28.08    0.83
  -2  -1   4   28.55    0.82
  -2   1   4   28.01    0.78
  -1  -1   4    0.07    0.10
  -1   1   4    0.10    0.08
   0  -1   4    2.67    0.20
   0   1   4    3.35    0.21
   1  -1   4   10.00    0.41
   1   1   4   10.31    0.40
   2  -1   4    8.63    0.40
   2   1   4    8.50    0.39
   3  -1   4    8.08    0.42
   3   1   4    7.94    0.40
   4  -1   4   10.75    0.51
   4   1   4   10.66    0.51
   5  -1   4    2.32    0.33
   5   1   4    2.59    0.33
   6  -1   4    9.07    0.57
  -6   1  -4    9.42    0.50
   6   1   4   10.97    0.59
   7  -1   4    1.43    0.31
  -7   1  -4    0.93    0.23
   7   1   4    0.99    0.29
   8  -1   4    1.10    0.32
   8   1   4    0.72    0.27
  -8   1  -4    0.87    0.26
   9  -1   4    5.46    0.56
  -9   1  -4    4.97    0.46
   9   1   4    5.26    0.53
 -12  -2   4    2.20    0.44
 -12   2   4    1.64    0.39
 -11  -2   4   -0.19    0.23
 -11   2   4    0.15    0.26
 -10  -2   4    0.34    0.28
  10   2  -4   -0.09    0.21
 -10   2   4    0.14    0.21
  -9  -2   4    1.91    0.33
   9   2  -4    2.04    0.29
  -9   2   4    2.57    0.39
  -8  -2   4    1.83    0.32
  -8  -2   4    2.34    0.29
   8   2  -4    1.73    0.26
  -8   2   4    2.11    0.31
   7  -2  -4   19.28    0.60
  -7  -2   4   18.35    0.69
  -7  -2   4   18.91    0.76
   7   2  -4   17.77    0.69
  -7   2   4   19.22    0.77
  -6  -2   4    1.47    0.22
   6  -2  -4    1.03    0.12
  -6   2   4    1.02    0.12
   6   2  -4    0.69    0.16
  -6   2   4    1.04    0.20
  -5  -2   4  113.15    3.22
   5   2  -4  124.18    3.23
  -5   2   4  121.20    3.29
  -4  -2   4    3.58    0.25
   4   2  -4    3.77    0.25
  -3  -2   4   17.00    0.58
  -3  -2   4   18.01    0.59
  -2  -2   4   24.59    0.79
  -2  -2   4   26.05    0.75
  -2   2   4   25.78    0.70
  -1  -2   4    5.34    0.19
  -1  -2   4    5.13    0.28
  -1   2   4    5.81    0.23
   0  -2   4    2.90    0.23
   0   2   4    3.42    0.21
   1  -2   4    5.94    0.32
   1   2   4    6.88    0.33
   2  -2   4   12.99    0.53
  -2   2  -4   12.70    0.40
   2   2   4   13.39    0.52
   3  -2   4    0.17    0.13
   3   2   4    0.09    0.13
  -3   2  -4    0.21    0.09
   4  -2   4    0.14    0.16
   4   2   4    0.12    0.18
  -4   2  -4    0.23    0.12
   5  -2   4   23.02    0.87
  -5   2  -4   21.43    0.76
   5   2   4   22.65    0.88
   6  -2   4    3.56    0.37
   6   2   4    4.20    0.43
  -6   2  -4    4.49    0.33
   7  -2   4    1.14    0.30
  -7   2  -4    1.14    0.23
   7   2   4    1.28    0.29
   8  -2   4    0.26    0.26
  -8   2  -4    0.33    0.21
   8   2   4   -0.30    0.25
   9  -2   4   -0.20    0.26
   9   2   4    0.48    0.30
 -12  -3   4    0.10    0.28
 -12   3   4    0.37    0.32
 -11  -3   4   12.10    0.77
 -11   3   4    9.90    0.70
 -10  -3   4    4.06    0.52
 -10   3   4    5.39    0.52
  10   3  -4    5.14    0.44
  -9   3   4    3.11    0.38
   9   3  -4    3.28    0.35
  -8  -3   4   46.99    1.52
  -8   3   4   49.67    1.59
   8   3  -4   48.06    1.51
  -7  -3   4    8.15    0.45
   7   3  -4    7.39    0.41
  -7   3   4    7.63    0.31
  -7   3   4    8.03    0.48
  -6  -3   4   19.85    0.71
  -6   3   4   17.45    0.54
   6   3  -4   18.98    0.69
  -5  -3   4    0.96    0.18
   5   3  -4    1.35    0.20
  -4  -3   4    0.16    0.12
   4   3  -4    0.24    0.14
  -2  -3   4   27.33    0.88
  -2   3   4   28.21    0.76
  -2   3   4   27.88    0.76
  -1  -3   4    6.84    0.35
  -1   3   4    6.61    0.27
   0  -3   4   -0.04    0.11
   0   3   4    0.33    0.11
   1  -3   4   53.77    1.55
   1   3   4   52.01    1.52
   2  -3   4    0.34    0.14
   2   3   4    0.22    0.13
   3  -3   4   22.65    0.81
  -3   3  -4   21.76    0.65
   3   3   4   20.51    0.78
   4  -3   4    8.28    0.45
  -4   3  -4    8.96    0.36
   4   3   4    8.07    0.49
   5  -3   4    3.51    0.33
  -5   3  -4    4.37    0.28
   5   3   4    4.23    0.38
   6  -3   4    2.27    0.31
  -6   3  -4    2.14    0.25
   6   3   4    1.96    0.32
   7  -3   4    0.08    0.21
  -7   3  -4    0.10    0.17
   7   3   4   -0.01    0.24
   8  -3   4    1.63    0.32
   8   3   4    2.10    0.39
   9  -3   4    1.25    0.35
   9   3   4    1.57    0.41
 -12  -4   4    0.07    0.30
 -11  -4   4    0.68    0.32
  10   4  -4    3.64    0.42
  -9  -4   4    2.73    0.37
   9   4  -4    2.49    0.36
  -8  -4   4    0.25    0.18
   8   4  -4    0.56    0.22
  -7  -4   4    9.62    0.51
   7   4  -4    8.81    0.50
  -7   4   4    9.24    0.35
  -6  -4   4   22.15    0.82
   6   4  -4   20.83    0.80
  -6   4   4   22.47    0.61
  -5  -4   4    3.64    0.29
   5   4  -4    4.02    0.31
  -4  -4   4    0.36    0.14
   4   4  -4    0.42    0.14
  -3  -4   4  179.76    4.79
  -2  -4   4    0.24    0.16
  -2   4   4    0.10    0.07
  -2   4   4    0.03    0.06
  -1  -4   4   80.15    2.24
  -1   4   4   80.04    2.15
   0  -4   4   -0.02    0.13
   0   4   4    0.01    0.10
   1  -4   4   11.85    0.51
   1   4   4   11.56    0.47
   2  -4   4    5.26    0.34
   2   4   4    4.70    0.33
   3  -4   4   10.79    0.53
   3   4   4   12.21    0.56
   4  -4   4    1.87    0.26
   4   4   4    1.59    0.29
   5  -4   4    1.54    0.28
   5   4   4    2.27    0.34
   6  -4   4    6.80    0.49
   6   4   4    6.53    0.50
   7  -4   4    1.69    0.32
   7   4   4    1.61    0.33
   8  -4   4   -0.07    0.24
   8   4   4    0.05    0.28
   9   4   4    0.55    0.35
  11   5  -4    0.57    0.28
  10   5  -4    7.82    0.57
  -9  -5   4    0.32    0.21
   9   5  -4    0.11    0.23
  -8  -5   4    0.12    0.22
   8   5  -4   -0.11    0.20
  -7  -5   4    5.29    0.41
   7   5  -4    6.00    0.45
  -6  -5   4    0.41    0.18
   6   5  -4    0.18    0.17
  -5  -5   4    4.04    0.32
   5   5  -4    3.87    0.32
  -4  -5   4   -0.07    0.13
   4   5  -4   -0.01    0.14
  -3  -5   4   54.16    1.58
  -3   5   4   52.25    1.40
  -3   5   4   52.42    1.40
  -2  -5   4   16.31    0.62
  -2   5   4   16.29    0.50
  -2   5   4   15.55    0.49
  -1  -5   4    0.25    0.13
  -1   5   4    0.19    0.10
   0  -5   4   10.21    0.46
   0   5   4   10.59    0.43
   1  -5   4    2.78    0.28
   1   5   4    2.93    0.26
   2  -5   4    6.08    0.39
   2   5   4    6.22    0.38
   3  -5   4    0.75    0.21
   3   5   4    0.93    0.23
   4  -5   4    2.39    0.32
   4   5   4    2.67    0.35
   5  -5   4    1.45    0.28
   5   5   4    0.83    0.26
   6  -5   4    0.33    0.23
   6   5   4    0.33    0.24
   7  -5   4    0.04    0.23
   7   5   4   -0.20    0.25
   8   5   4    0.33    0.29
  11   6  -4    0.63    0.31
 -10  -6   4    0.01    0.26
  10   6  -4   -0.24    0.24
  -9  -6   4    1.39    0.32
   9   6  -4    1.96    0.35
  -8  -6   4    0.63    0.27
   8   6  -4    1.07    0.29
  -7  -6   4    1.21    0.29
   7   6  -4    1.67    0.31
  -6  -6   4    0.35    0.20
   6   6  -4    0.33    0.20
  -5  -6   4    6.04    0.41
   5   6  -4    5.40    0.39
  -4   6   4    2.45    0.13
   4   6  -4    2.38    0.28
  -4   6   4    2.71    0.12
  -3  -6   4    0.55    0.19
  -3   6   4    0.66    0.10
  -3   6   4    0.57    0.10
  -2  -6   4    4.96    0.35
   2  -6  -4    4.88    0.23
  -2   6   4    4.17    0.23
   1  -6  -4    0.20    0.10
  -1  -6   4   -0.04    0.13
  -1   6   4   -0.10    0.09
   0  -6   4    3.98    0.31
   0   6   4    4.17    0.27
   1  -6   4    0.42    0.16
   1   6   4    0.49    0.16
   2  -6   4    3.56    0.33
   2   6   4    2.79    0.31
   3  -6   4    5.71    0.41
   3   6   4    5.18    0.38
   4  -6   4    2.82    0.34
   4   6   4    2.32    0.35
   5  -6   4    0.18    0.18
   5   6   4    0.45    0.26
   6  -6   4    0.63    0.26
   6   6   4    0.65    0.27
   7  -6   4   -0.19    0.20
   7   6   4    0.26    0.28
   8   6   4    2.90    0.48
 -10  -7   4    1.63    0.35
  10   7  -4    1.18    0.35
  -9  -7   4   -0.02    0.21
   9   7  -4    0.17    0.23
  -8  -7   4    0.04    0.26
   8   7  -4   -0.02    0.25
  -7  -7   4    4.62    0.46
   7   7  -4    4.50    0.46
  -6  -7   4    0.97    0.28
   6   7  -4    0.96    0.27
  -6   7   4    0.92    0.10
  -5  -7   4    4.09    0.39
   5   7  -4    5.34    0.41
  -5   7   4    5.03    0.20
  -5   7   4    4.82    0.20
  -4  -7   4    0.74    0.22
   4   7  -4    0.79    0.22
  -4   7   4    0.78    0.10
  -4   7   4    0.76    0.12
  -3  -7   4    0.09    0.17
   3   7  -4    0.53    0.19
  -3   7   4    0.17    0.09
  -2  -7   4    0.16    0.16
   2  -7  -4    0.25    0.10
  -2   7   4   -0.01    0.10
   1  -7  -4    0.19    0.12
  -1  -7   4    0.09    0.16
  -1   7   4   -0.08    0.11
   0  -7   4   29.54    1.06
   0  -7  -4   33.02    1.01
   0   7   4   31.88    1.02
   1  -7   4    7.75    0.46
   1   7   4    6.61    0.40
   2  -7   4    6.41    0.44
   2   7   4    6.71    0.43
   3  -7   4    0.40    0.21
   3   7   4    0.26    0.21
   4  -7   4    0.07    0.20
   4   7   4   -0.02    0.18
   5  -7   4    0.22    0.21
   5   7   4    0.02    0.20
   6  -7   4    0.34    0.24
   6   7   4    0.70    0.27
   7   7   4    0.45    0.28
 -10  -8   4    0.88    0.34
  10   8  -4    0.77    0.31
  -9  -8   4    4.20    0.53
   9   8  -4    4.77    0.55
  -8  -8   4    7.06    0.60
   8   8  -4    9.13    0.64
  -7  -8   4    0.24    0.27
  -7   8   4    0.27    0.08
   7   8  -4    0.36    0.24
  -6  -8   4    3.54    0.44
  -6   8   4    3.90    0.19
   6   8  -4    3.81    0.44
  -5  -8   4    2.83    0.36
   5   8  -4    3.57    0.39
  -5   8   4    3.08    0.18
  -4  -8   4    0.37    0.21
  -4   8   4    0.01    0.10
   4   8  -4    0.14    0.20
  -3  -8   4    3.22    0.37
   3   8  -4    3.23    0.38
  -3   8   4    3.48    0.23
  -2  -8   4   24.29    0.90
  -2   8   4   23.11    0.78
   1  -8  -4    4.17    0.29
  -1  -8   4    4.68    0.37
  -1   8   4    4.89    0.32
   0  -8  -4   14.46    0.60
   0  -8   4   13.88    0.66
   0   8   4   15.44    0.61
   1  -8   4    2.16    0.32
   1   8   4    2.23    0.29
   2  -8   4    0.55    0.21
   2   8   4    0.85    0.23
   3  -8   4    9.23    0.53
   3   8   4   10.07    0.57
   4  -8   4    1.16    0.27
   4   8   4    1.13    0.28
   5  -8   4   -0.02    0.21
   5   8   4    0.38    0.25
   6   8   4    0.17    0.24
   7   8   4    0.03    0.26
  -9  -9   4    2.64    0.44
   9   9  -4    2.03    0.40
  -8  -9   4   10.14    0.71
   8   9  -4    9.11    0.68
  -7  -9   4   -0.14    0.22
   7   9  -4    0.11    0.24
  -6  -9   4    0.52    0.28
  -6   9   4    0.44    0.10
   6   9  -4    0.68    0.30
  -5  -9   4    0.05    0.22
   5   9  -4    0.04    0.21
  -5   9   4    0.07    0.10
  -4  -9   4   12.43    0.68
   4   9  -4   11.82    0.68
  -4   9   4   11.76    0.45
  -3  -9   4    7.92    0.51
   3   9  -4    8.41    0.55
  -3   9   4    7.48    0.37
  -2  -9   4    0.06    0.19
  -2   9   4    0.12    0.14
  -1  -9   4    9.08    0.55
  -1   9   4    8.87    0.45
   0  -9   4   38.58    1.30
   0   9   4   37.40    1.24
   1  -9   4    0.07    0.20
  -1  -9  -4    0.08    0.18
   1   9   4    0.08    0.20
   2  -9   4    1.59    0.31
   2   9   4    1.86    0.30
   3  -9   4   28.17    1.09
   3   9   4   29.45    1.11
   4  -9   4    1.50    0.30
   4   9   4    1.75    0.35
   5   9   4   16.73    0.86
   6   9   4    0.65    0.33
  -8 -10   4   -0.15    0.31
   8  10  -4    0.61    0.34
  -7 -10   4    0.14    0.26
   7  10  -4    0.68    0.30
  -6 -10   4    1.01    0.33
   6  10  -4    0.96    0.33
  -6  10   4    1.02    0.16
  -5 -10   4    0.12    0.23
  -5  10   4    0.05    0.12
   5  10  -4    0.03    0.22
  -4 -10   4    0.68    0.26
  -4  10   4    0.51    0.15
   4  10  -4    0.44    0.24
  -3 -10   4    2.36    0.35
  -3  10   4    1.92    0.23
   3  10  -4    1.86    0.34
  -2 -10   4    4.40    0.41
   2  10  -4    3.81    0.40
  -2  10   4    4.17    0.33
  -1 -10   4   14.30    0.72
  -1  10   4   14.67    0.63
   0 -10   4    0.03    0.18
   0  10   4    0.34    0.20
   1 -10   4    0.89    0.26
   1  10   4    1.03    0.26
   2 -10   4    1.66    0.32
   2  10   4    1.35    0.30
   3 -10   4    4.84    0.45
   3  10   4    4.08    0.45
   4  10   4    0.08    0.22
   5  10   4   -0.13    0.22
  -7 -11   4   -0.74    0.26
   7  11  -4    0.40    0.33
  -6 -11   4    0.44    0.28
   6  11  -4    0.06    0.26
  -5 -11   4    0.54    0.28
  -5  11   4    0.99    0.17
   5  11  -4    1.33    0.32
  -4 -11   4    0.09    0.23
   4  11  -4    0.03    0.22
  -4  11   4    0.21    0.15
  -3 -11   4    3.57    0.43
  -3  11   4    3.60    0.32
   3  11  -4    3.48    0.43
  -2 -11   4    0.22    0.23
  -2  11   4    0.26    0.19
   2  11  -4    0.22    0.22
  -1 -11   4    5.31    0.46
   1  11  -4    5.19    0.51
  -1  11   4    5.26    0.40
   0 -11   4    1.07    0.29
   0  11   4    1.15    0.27
   1 -11   4    0.03    0.21
   1  11   4    0.21    0.22
   2  11   4    4.71    0.46
   3  11   4    0.32    0.26
   4  11   4    1.54    0.36
  -5 -12   4    0.13    0.33
   5  12  -4    0.17    0.32
  -5  12   4    0.16    0.15
  -4 -12   4    1.13    0.33
  -4  12   4    0.67    0.20
   4  12  -4    0.39    0.30
  -3 -12   4    0.58    0.27
   3  12  -4    0.72    0.28
  -3  12   4    0.14    0.18
  -2 -12   4    0.21    0.27
  -2  12   4   -0.08    0.17
   2  12  -4    0.01    0.22
  -1 -12   4    1.12    0.33
   1  12  -4    0.59    0.26
  -1  12   4    0.68    0.23
   0 -12   4    0.24    0.26
   0  12   4    0.20    0.22
   1  12   4    0.60    0.27
   2  12   4    0.97    0.29
   2  13  -4    1.03    0.35
  -2  13   4    0.93    0.27
   1  13  -4    0.21    0.29
  -1  13   4    0.30    0.24
 -12   0   5    0.08    0.28
 -11   0   5    0.29    0.28
 -10   0   5   -0.16    0.20
  -9   0   5    0.06    0.19
  -8   0   5    0.03    0.17
   8   0  -5   -0.10    0.12
  -7   0   5   -0.04    0.11
  -7   0   5    0.01    0.15
   7   0  -5   -0.03    0.10
  -6   0   5   -0.01    0.09
  -6   0   5   -0.08    0.13
   6   0  -5    0.00    0.09
  -5   0   5    0.04    0.10
   5   0  -5    0.09    0.09
  -5   0   5   -0.05    0.11
  -4   0   5   -0.04    0.10
  -4   0   5   -0.04    0.08
  -3   0   5   -0.03    0.09
  -2   0   5   -0.02    0.09
  -1   0   5    0.19    0.11
   0   0   5    0.04    0.10
   1   0   5   -0.05    0.12
   2   0   5    0.02    0.14
   3   0   5   -0.09    0.16
   4   0   5   -0.06    0.18
   5   0   5   -0.18    0.17
   6   0   5    0.19    0.21
   7   0   5   -0.29    0.24
   8   0   5   -0.10    0.27
  -8   0  -5   -0.04    0.25
   9   0   5    0.02    0.30
  -9   0  -5    0.12    0.26
 -12  -1   5    0.78    0.35
 -12   1   5    1.63    0.40
 -11  -1   5    1.10    0.31
 -11   1   5    0.35    0.30
 -10  -1   5   10.25    0.64
 -10   1   5   11.05    0.64
  -9  -1   5    6.41    0.51
  -9   1   5    4.80    0.47
   9   1  -5    5.10    0.35
  -8  -1   5   14.85    0.58
  -8  -1   5   13.27    0.66
   8   1  -5   14.01    0.57
  -8   1   5   13.56    0.66
  -7  -1   5    5.71    0.33
   7  -1  -5    5.44    0.27
  -7  -1   5    4.85    0.40
   7   1  -5    5.52    0.32
  -7   1   5    5.46    0.41
  -6  -1   5   -0.16    0.11
  -6  -1   5   -0.08    0.12
   6  -1  -5    0.13    0.08
  -6   1   5   -0.02    0.08
   6   1  -5   -0.01    0.10
  -6   1   5   -0.02    0.13
  -5  -1   5   22.88    0.79
   5  -1  -5   22.56    0.66
  -5  -1   5   24.42    0.73
  -5   1   5   21.76    0.66
   5   1  -5   22.23    0.72
  -5   1   5   21.68    0.79
  -4  -1   5   10.56    0.44
   4  -1  -5   10.46    0.35
  -4  -1   5   11.28    0.41
  -4   1   5   11.00    0.35
  -3  -1   5   65.53    1.85
  -3  -1   5   69.02    1.84
  -3   1   5   65.84    1.78
  -2  -1   5    1.34    0.17
  -2   1   5    1.51    0.15
  -1  -1   5   52.77    1.51
  -1   1   5   53.81    1.48
   0  -1   5    0.25    0.12
   0   1   5    0.04    0.10
   1  -1   5    9.51    0.42
   1   1   5    8.26    0.39
   2  -1   5    2.46    0.27
   2   1   5    3.17    0.27
   3  -1   5    0.24    0.17
   3   1   5    0.42    0.16
   4  -1   5    0.51    0.22
   4   1   5    0.33    0.18
   5  -1   5    0.53    0.21
   5   1   5   -0.23    0.17
   6  -1   5    0.21    0.20
   6   1   5   -0.15    0.23
  -6   1  -5   -0.28    0.16
   7  -1   5    0.94    0.28
   7   1   5    0.78    0.28
  -7   1  -5    0.83    0.24
   8  -1   5   -0.39    0.25
  -8   1  -5   -0.03    0.21
   8   1   5   -0.34    0.27
 -12  -2   5    0.86    0.32
 -12   2   5    0.31    0.30
 -11  -2   5    0.72    0.30
 -11   2   5    0.18    0.23
 -10  -2   5    0.08    0.27
 -10   2   5    0.10    0.22
  -9  -2   5   14.19    0.72
  -9  -2   5   13.16    0.62
  -9   2   5   14.05    0.72
   9   2  -5   14.13    0.62
  -8  -2   5    1.66    0.31
  -8  -2   5    2.55    0.29
  -8   2   5    2.35    0.32
   8   2  -5    2.32    0.29
  -7  -2   5   26.58    0.99
  -7  -2   5   27.44    0.92
   7   2  -5   28.45    0.93
  -7   2   5   27.77    1.01
  -6  -2   5    0.23    0.15
  -6  -2   5    0.21    0.13
  -6   2   5    0.02    0.16
   6   2  -5    0.11    0.12
  -5  -2   5    1.69    0.24
  -5  -2   5    1.48    0.20
   5   2  -5    1.40    0.19
  -4  -2   5    5.72    0.30
  -4  -2   5    6.06    0.32
  -4   2   5    5.43    0.18
  -3  -2   5    3.44    0.23
  -3  -2   5    3.13    0.23
  -3   2   5    3.82    0.16
  -2  -2   5   20.14    0.67
  -2  -2   5   19.95    0.60
  -2   2   5   19.48    0.59
  -1  -2   5   34.49    1.06
  -1   2   5   35.15    1.01
   0  -2   5   52.14    1.52
   0   2   5   51.92    1.48
   1  -2   5   63.46    1.81
   1   2   5   60.72    1.77
   2  -2   5    0.80    0.18
   2   2   5    0.80    0.17
  -2   2  -5    0.72    0.09
   3  -2   5    1.18    0.21
  -3   2  -5    1.34    0.15
   3   2   5    1.43    0.22
   4  -2   5   13.27    0.62
  -4   2  -5   12.44    0.47
   4   2   5   11.81    0.59
   5  -2   5    3.95    0.37
   5   2   5    4.03    0.42
  -5   2  -5    3.27    0.27
   6  -2   5    2.47    0.39
   6   2   5    1.98    0.33
  -6   2  -5    2.24    0.28
   7  -2   5    3.22    0.44
   7   2   5    3.52    0.47
  -7   2  -5    2.83    0.34
   8  -2   5    0.20    0.29
   8   2   5    0.60    0.29
 -12  -3   5    2.74    0.50
 -12   3   5    2.98    0.48
 -11  -3   5    1.62    0.35
 -11   3   5    1.96    0.40
 -10  -3   5    4.15    0.49
  10   3  -5    4.50    0.41
 -10   3   5    4.77    0.49
  -9  -3   5    0.02    0.19
  -9  -3   5    0.06    0.26
  -9   3   5   -0.02    0.19
   9   3  -5    0.08    0.19
  -8  -3   5   -0.03    0.18
  -8  -3   5    0.38    0.22
   8   3  -5    0.44    0.20
  -7  -3   5    8.89    0.47
   7   3  -5    8.74    0.46
  -6  -3   5    0.34    0.16
   6   3  -5    0.40    0.16
  -5  -3   5    2.27    0.25
   5   3  -5    2.58    0.25
  -4  -3   5    8.10    0.39
  -3  -3   5   71.16    2.10
  -3  -3   5   77.24    2.07
  -3   3   5   76.29    1.95
  -3   3   5   75.60    1.95
  -2  -3   5    4.42    0.30
  -2  -3   5    4.06    0.20
  -2   3   5    3.65    0.18
  -2   3   5    3.60    0.18
  -1  -3   5   74.60    1.95
  -1  -3   5   73.56    2.09
  -1   3   5   74.58    2.01
   0  -3   5    0.12    0.13
   0   3   5    0.12    0.11
   1  -3   5   -0.06    0.14
   1   3   5    0.27    0.13
   2  -3   5    2.85    0.30
   2   3   5    2.41    0.24
   3  -3   5    0.93    0.22
   3   3   5    0.95    0.22
  -3   3  -5    1.34    0.12
   4  -3   5    0.93    0.23
  -4   3  -5    1.13    0.16
   4   3   5    0.77    0.25
   5  -3   5    5.04    0.41
   5   3   5    4.62    0.45
  -5   3  -5    4.92    0.29
   6  -3   5    3.60    0.39
   6   3   5    4.42    0.47
   7  -3   5    7.68    0.58
   7   3   5    7.44    0.61
   8  -3   5    0.00    0.25
   8   3   5    0.05    0.30
 -12  -4   5   -0.07    0.32
 -11  -4   5    0.28    0.32
 -10  -4   5    0.12    0.29
 -10  -4   5    0.51    0.25
  10   4  -5    1.29    0.28
  -9  -4   5   14.04    0.68
   9   4  -5   15.92    0.72
  -8  -4   5    2.56    0.31
   8   4  -5    2.33    0.32
  -7  -4   5   22.70    0.87
   7   4  -5   23.51    0.87
  -6  -4   5    1.31    0.23
   6   4  -5    1.36    0.23
  -5  -4   5    2.29    0.25
   5   4  -5    2.32    0.27
  -4  -4   5   35.63    1.13
  -3  -4   5   95.03    2.63
  -3   4   5   91.86    2.44
  -3   4   5   96.44    2.44
  -2  -4   5   43.77    1.34
  -2   4   5   46.06    1.22
  -2   4   5   43.44    1.22
  -1  -4   5   42.77    1.28
  -1   4   5   39.90    1.18
   0  -4   5    0.15    0.13
   0   4   5   -0.03    0.10
   1  -4   5    2.66    0.27
   1   4   5    3.29    0.27
   2  -4   5    2.09    0.26
   2   4   5    2.26    0.28
   3  -4   5    4.70    0.39
   3   4   5    5.54    0.41
   4  -4   5    0.01    0.20
   4   4   5   -0.05    0.20
   5  -4   5    3.66    0.40
   5   4   5    4.33    0.41
   6  -4   5    1.85    0.33
   6   4   5    1.63    0.32
   7  -4   5    3.02    0.40
   7   4   5    2.72    0.43
   8  -4   5    4.42    0.52
   8   4   5    4.99    0.59
 -11  -5   5    4.36    0.54
 -10  -5   5   -0.31    0.19
  10   5  -5    0.16    0.23
  -9  -5   5    2.89    0.39
   9   5  -5    2.80    0.38
  -8  -5   5    2.16    0.33
   8   5  -5    2.63    0.33
  -7  -5   5    0.80    0.21
   7   5  -5    1.04    0.26
  -6  -5   5    2.48    0.32
   6   5  -5    1.85    0.28
  -5  -5   5    1.00    0.24
   5   5  -5    1.53    0.25
  -4  -5   5   11.79    0.55
  -3  -5   5    4.83    0.33
  -3   5   5    4.85    0.18
  -3   5   5    4.72    0.18
  -2  -5   5   29.00    0.97
  -2   5   5   27.91    0.83
  -2   5   5   28.76    0.83
  -1  -5   5   -0.14    0.12
  -1   5   5    0.07    0.10
   0  -5   5   -0.08    0.13
   0   5   5    0.15    0.13
   1  -5   5   10.14    0.51
   1   5   5   11.08    0.49
   2  -5   5    0.56    0.19
   2   5   5    0.91    0.22
   3  -5   5    2.27    0.33
   3   5   5    3.17    0.35
   4  -5   5   -0.05    0.16
   4   5   5    0.03    0.22
   5  -5   5    0.33    0.22
   5   5   5    0.05    0.23
   6  -5   5    0.24    0.24
   6   5   5    0.23    0.24
   7  -5   5    0.15    0.27
   7   5   5   -0.25    0.26
   8   5   5   -0.33    0.29
 -11  -6   5    2.01    0.41
  11   6  -5    1.73    0.39
 -10  -6   5    0.31    0.27
  10   6  -5   -0.12    0.24
  -9  -6   5    0.02    0.23
   9   6  -5   -0.13    0.22
  -8  -6   5    1.72    0.30
   8   6  -5    2.55    0.40
  -7  -6   5    0.08    0.22
   7   6  -5   -0.03    0.18
  -6  -6   5    0.53    0.22
   6   6  -5    0.99    0.24
  -5  -6   5    0.19    0.18
   5   6  -5   -0.21    0.18
  -4  -6   5    6.78    0.43
   4   6  -5    6.80    0.43
  -3  -6   5    2.17    0.30
  -3   6   5    1.90    0.13
  -3   6   5    2.27    0.14
  -2  -6   5    6.20    0.41
  -2   6   5    5.79    0.27
  -1  -6   5    1.85    0.25
  -1   6   5    1.57    0.19
   0  -6   5    3.45    0.31
   0   6   5    4.47    0.29
   1  -6   5    8.31    0.48
   1   6   5    8.28    0.45
   2  -6   5    4.31    0.36
   2   6   5    4.53    0.37
   3  -6   5    0.73    0.24
   3   6   5    0.04    0.21
   4  -6   5    0.38    0.20
   4   6   5    0.36    0.25
   5  -6   5    2.23    0.33
   5   6   5    2.12    0.36
   6  -6   5   -0.27    0.20
   6   6   5   -0.19    0.21
   7  -6   5    2.37    0.39
   7   6   5    3.33    0.47
 -10  -7   5    0.06    0.24
  10   7  -5   -0.20    0.26
  -9  -7   5    1.25    0.33
   9   7  -5    0.73    0.31
  -8  -7   5   -0.47    0.21
   8   7  -5   -0.01    0.25
  -7  -7   5    0.85    0.25
   7   7  -5    1.13    0.28
  -6  -7   5    1.29    0.31
   6   7  -5    0.82    0.27
  -5  -7   5    4.58    0.41
   5   7  -5    4.79    0.41
  -4  -7   5    7.84    0.51
  -4   7   5    7.49    0.25
   4   7  -5    7.98    0.51
  -4   7   5    7.43    0.25
  -3  -7   5    1.39    0.26
  -3   7   5    1.82    0.16
  -2  -7   5   50.47    1.59
  -2   7   5   49.74    1.43
  -1  -7   5    0.10    0.17
  -1   7   5    0.15    0.14
   0  -7   5   10.64    0.55
   0   7   5   10.71    0.50
   1  -7   5    2.28    0.33
   1   7   5    2.58    0.30
   2  -7   5    0.09    0.21
   2   7   5   -0.05    0.17
   3  -7   5    4.40    0.42
   3   7   5    4.35    0.42
   4  -7   5    0.40    0.24
   4   7   5   -0.08    0.19
   5  -7   5    3.11    0.42
   5   7   5    2.98    0.40
   6  -7   5    2.15    0.38
   6   7   5    2.06    0.37
   7   7   5    0.88    0.36
 -10  -8   5    0.83    0.36
  10   8  -5    0.27    0.32
  -9  -8   5    0.91    0.36
   9   8  -5    1.87    0.39
  -8  -8   5    0.42    0.26
   8   8  -5    0.48    0.27
  -7  -8   5    0.37    0.27
   7   8  -5    0.66    0.29
  -6  -8   5    0.75    0.27
   6   8  -5    0.87    0.27
  -5  -8   5    1.59    0.32
   5   8  -5    1.24    0.31
  -4  -8   5    2.67    0.38
  -4   8   5    3.35    0.19
   4   8  -5    4.59    0.43
  -3  -8   5    3.10    0.39
  -3   8   5    3.28    0.23
  -2  -8   5   24.06    0.94
  -2   8   5   23.41    0.78
  -1  -8   5   27.60    1.04
  -1   8   5   28.95    0.94
   0  -8   5   23.48    0.94
   0   8   5   24.14    0.86
   1  -8   5   14.19    0.70
   1   8   5   13.80    0.63
   2  -8   5    1.09    0.27
   2   8   5    0.69    0.23
   3  -8   5    1.73    0.32
   3   8   5    0.95    0.27
   4  -8   5    0.38    0.25
   4   8   5    0.47    0.26
   5  -8   5   -0.19    0.23
   5   8   5   -0.02    0.26
   6   8   5    0.11    0.25
  -9  -9   5    0.02    0.31
   9   9  -5   -0.17    0.29
  -8  -9   5    0.13    0.31
   8   9  -5   -0.34    0.28
  -7  -9   5    2.35    0.40
   7   9  -5    1.98    0.38
  -6  -9   5    0.63    0.27
   6   9  -5    0.54    0.26
  -5  -9   5    0.11    0.26
   5   9  -5    0.11    0.26
  -5   9   5    0.17    0.07
  -4  -9   5    3.05    0.42
  -4   9   5    2.19    0.19
   4   9  -5    2.37    0.37
  -3  -9   5   15.00    0.75
   3   9  -5   14.90    0.76
  -3   9   5   14.62    0.54
  -2  -9   5    0.78    0.24
  -2   9   5    0.98    0.18
  -1  -9   5   12.36    0.64
  -1   9   5   10.05    0.50
   0  -9   5    3.66    0.38
   0   9   5    3.13    0.34
   1  -9   5    3.52    0.38
   1   9   5    3.34    0.35
   2  -9   5    3.67    0.42
   2   9   5    3.45    0.41
   3  -9   5   -0.28    0.20
   3   9   5   -0.05    0.21
   4  -9   5    1.07    0.31
   4   9   5    0.72    0.26
   5   9   5    0.03    0.27
  -8 -10   5    0.26    0.32
   8  10  -5   -0.22    0.31
  -7 -10   5    3.61    0.48
   7  10  -5    3.17    0.46
  -6 -10   5    6.32    0.59
   6  10  -5    6.18    0.59
  -5 -10   5   10.66    0.70
   5  10  -5   10.55    0.70
  -5  10   5   11.44    0.39
  -4 -10   5    7.04    0.57
  -4  10   5    6.85    0.32
   4  10  -5    6.03    0.52
  -3 -10   5    5.31    0.47
   3  10  -5    5.63    0.48
  -3  10   5    5.09    0.32
  -2 -10   5    2.06    0.36
  -2  10   5    2.08    0.26
  -1 -10   5    1.27    0.29
  -1  10   5    1.46    0.24
   0 -10   5    1.06    0.29
   0  10   5    1.16    0.26
   1 -10   5   -0.07    0.22
   1  10   5   -0.22    0.17
   2 -10   5    0.84    0.26
   2  10   5    0.53    0.25
   3 -10   5    0.80    0.30
   3  10   5    0.58    0.28
   4  10   5    0.38    0.27
  -7 -11   5    4.21    0.58
   7  11  -5    3.41    0.50
  -6 -11   5    7.25    0.66
   6  11  -5    6.94    0.65
  -5 -11   5    1.31    0.37
   5  11  -5    1.70    0.40
  -4 -11   5    3.71    0.45
   4  11  -5    3.99    0.51
  -4  11   5    3.97    0.28
  -3 -11   5    0.00    0.24
   3  11  -5    0.15    0.27
  -3  11   5    0.10    0.15
  -2 -11   5   -0.39    0.23
  -2  11   5    0.32    0.18
   2  11  -5   -0.02    0.26
  -1 -11   5    0.13    0.22
  -1  11   5    0.34    0.20
   0 -11   5    0.38    0.25
   0  11   5   -0.05    0.19
   1 -11   5    1.19    0.31
   1  11   5    1.11    0.29
   2 -11   5    0.51    0.30
   2  11   5    0.81    0.28
   3  11   5    4.23    0.49
  -5 -12   5    0.49    0.30
   5  12  -5    1.22    0.34
  -4 -12   5   -0.14    0.28
  -4  12   5    0.07    0.14
   4  12  -5   -0.20    0.22
  -3 -12   5    2.18    0.42
  -3  12   5    1.92    0.28
   3  12  -5    1.88    0.40
  -2 -12   5    1.03    0.34
   2  12  -5    0.94    0.33
  -2  12   5    1.40    0.26
  -1 -12   5    0.23    0.24
  -1  12   5    0.22    0.21
   1  12  -5   -0.11    0.26
   0 -12   5    0.20    0.26
   0  12   5    0.23    0.24
   1  12   5    4.68    0.45
 -12   0   6    3.70    0.49
 -11   0   6    0.28    0.25
 -10   0   6    0.17    0.25
  -9   0   6   27.21    1.07
  -8   0   6    0.54    0.21
  -8   0   6    0.35    0.15
  -7   0   6    1.49    0.19
   7   0  -6    1.63    0.18
  -7   0   6    1.84    0.27
  -6   0   6    7.76    0.34
  -6   0   6    7.58    0.42
   6   0  -6    7.68    0.33
   5   0  -6   43.66    1.23
  -5   0   6   44.79    1.34
  -5   0   6   42.30    1.24
  -4   0   6   -0.02    0.10
  -3   0   6    2.04    0.19
  -2   0   6    4.00    0.24
  -1   0   6   52.65    1.52
   0   0   6   10.99    0.47
   1   0   6    3.36    0.29
   2   0   6   45.74    1.43
   3   0   6   53.50    1.66
   4   0   6   98.61    2.87
   5   0   6   19.81    0.86
   6   0   6    4.83    0.46
   7   0   6    4.92    0.54
   8   0   6    3.76    0.55
 -12  -1   6    0.23    0.32
 -12   1   6    0.57    0.32
 -11  -1   6    0.78    0.30
 -11   1   6    0.79    0.29
 -10  -1   6    7.24    0.59
 -10   1   6    8.13    0.56
  -9  -1   6    2.13    0.35
  -9  -1   6    1.77    0.28
  -9   1   6    1.63    0.32
  -8  -1   6   11.87    0.50
  -8  -1   6   11.38    0.60
   8   1  -6   10.61    0.47
  -8   1   6    9.91    0.56
  -7  -1   6    1.02    0.18
  -7  -1   6    1.05    0.23
   7  -1  -6    1.09    0.16
  -7   1   6    1.03    0.16
   7   1  -6    1.22    0.18
  -7   1   6    0.90    0.21
  -6  -1   6    1.31    0.21
  -6  -1   6    1.38    0.20
   6  -1  -6    1.50    0.14
  -6   1   6    1.91    0.28
   6   1  -6    1.51    0.19
  -6   1   6    1.63    0.15
   5  -1  -6   60.08    1.64
  -5  -1   6   60.63    1.77
  -5  -1   6   59.16    1.70
   5   1  -6   61.39    1.70
  -5   1   6   62.14    1.64
  -4  -1   6    8.46    0.38
  -4  -1   6    8.25    0.36
  -4   1   6    8.49    0.31
  -3  -1   6   42.48    1.23
  -3   1   6   41.84    1.18
  -2  -1   6    0.77    0.16
  -2   1   6    0.67    0.13
  -1  -1   6    5.91    0.31
  -1   1   6    6.26    0.30
   0  -1   6   24.69    0.84
   0   1   6   24.76    0.81
   1  -1   6    9.71    0.47
   1   1   6    9.04    0.45
   2  -1   6    0.04    0.16
   2   1   6    0.03    0.16
   3  -1   6    2.03    0.32
   3   1   6    2.38    0.34
   4  -1   6   -0.07    0.21
   4   1   6   -0.14    0.20
   5  -1   6   10.01    0.58
   5   1   6    9.15    0.58
   6  -1   6    3.48    0.42
   6   1   6    3.43    0.46
  -6   1  -6    3.21    0.33
   7  -1   6    0.41    0.31
   7   1   6    1.02    0.35
   8  -1   6    0.08    0.32
   8   1   6    0.43    0.32
 -12  -2   6    0.95    0.37
 -12   2   6    0.97    0.33
 -11  -2   6    0.65    0.28
 -11   2   6    0.12    0.24
 -10  -2   6    5.11    0.48
 -10   2   6    5.23    0.48
  -9  -2   6    5.67    0.39
  -9  -2   6    5.08    0.45
   9   2  -6    5.19    0.38
  -9   2   6    5.18    0.45
  -8  -2   6   25.91    0.93
  -8  -2   6   29.02    1.04
  -8   2   6   25.09    1.01
   8   2  -6   26.78    0.92
  -7  -2   6    0.22    0.20
  -7  -2   6    0.06    0.14
  -7   2   6    0.01    0.16
   7   2  -6    0.10    0.13
  -6  -2   6    0.06    0.13
  -6  -2   6   -0.22    0.13
   6   2  -6    0.24    0.14
  -5  -2   6    6.00    0.35
  -5  -2   6    6.26    0.34
  -5   2   6    5.96    0.20
   5   2  -6    5.30    0.31
  -4  -2   6    1.75    0.19
  -4  -2   6    1.37    0.20
  -4   2   6    1.65    0.11
  -3  -2   6   18.50    0.60
  -3  -2   6   18.10    0.64
  -3   2   6   17.81    0.55
  -2  -2   6    0.25    0.13
  -2   2   6    0.23    0.10
  -1  -2   6   31.00    0.98
  -1   2   6   29.86    0.92
   0  -2   6    0.05    0.14
   0   2   6   -0.03    0.12
   1  -2   6   12.09    0.54
   1   2   6   12.85    0.53
   2  -2   6    0.36    0.17
  -2   2  -6    0.15    0.07
   2   2   6   -0.01    0.15
   3  -2   6    5.60    0.40
  -3   2  -6    5.42    0.25
   3   2   6    4.95    0.37
   4  -2   6    5.11    0.43
  -4   2  -6    5.48    0.29
   4   2   6    5.05    0.44
   5  -2   6    1.25    0.27
   5   2   6    0.56    0.27
   6  -2   6    0.44    0.28
   6   2   6    0.69    0.29
   7  -2   6    1.44    0.37
   7   2   6    1.79    0.37
   8  -2   6    1.92    0.42
   8   2   6    2.09    0.45
 -12  -3   6    0.37    0.29
 -11  -3   6    0.93    0.32
 -10  -3   6    0.69    0.31
 -10  -3   6    0.79    0.26
  -9  -3   6    0.35    0.25
  -9  -3   6   -0.13    0.17
   9   3  -6    0.08    0.17
  -8  -3   6    0.16    0.23
  -8  -3   6   -0.26    0.15
   8   3  -6    0.32    0.18
  -7  -3   6    0.04    0.17
  -7  -3   6    0.52    0.19
   7   3  -6   -0.05    0.15
  -6  -3   6    1.26    0.21
  -6  -3   6    1.44    0.24
   6   3  -6    0.96    0.20
  -5  -3   6    0.77    0.18
  -5  -3   6    1.12    0.20
   5   3  -6    0.83    0.18
  -4  -3   6    2.68    0.23
  -4  -3   6    4.10    0.28
  -3  -3   6   18.56    0.69
  -3  -3   6   19.44    0.62
  -3   3   6   18.79    0.56
  -2  -3   6    6.36    0.35
  -2  -3   6    6.35    0.25
  -2   3   6    6.53    0.28
  -1  -3   6    0.58    0.15
  -1   3   6    0.54    0.13
   0  -3   6    0.03    0.15
   0   3   6   -0.01    0.11
   1  -3   6    4.32    0.32
   1   3   6    3.89    0.28
   2  -3   6    1.16    0.23
   2   3   6    0.82    0.19
   3  -3   6    0.05    0.17
   3   3   6   -0.13    0.19
   4  -3   6    0.00    0.21
   4   3   6    0.14    0.20
   5  -3   6    2.14    0.36
   5   3   6    1.67    0.34
   6  -3   6    0.86    0.29
   6   3   6    1.00    0.32
   7  -3   6    0.25    0.24
   7   3   6    0.21    0.29
   8  -3   6   -0.14    0.28
   8   3   6    0.34    0.34
 -12  -4   6    0.14    0.29
 -11  -4   6    4.45    0.56
 -10  -4   6    0.47    0.31
 -10  -4   6    0.08    0.23
  10   4  -6    0.17    0.22
  -9  -4   6    1.28    0.28
  -9  -4   6    1.28    0.31
   9   4  -6    1.03    0.25
  -8  -4   6    1.71    0.31
  -8  -4   6    2.32    0.33
   8   4  -6    2.17    0.29
  -7  -4   6    1.15    0.24
   7   4  -6    1.24    0.24
  -6  -4   6    4.94    0.38
   6   4  -6    5.26    0.38
  -5  -4   6    8.40    0.45
   5   4  -6    8.10    0.44
  -4  -4   6   -0.12    0.12
  -3  -4   6    0.22    0.14
  -3  -4   6    0.25    0.12
  -3   4   6    0.50    0.08
  -3   4   6    0.33    0.07
  -2  -4   6    1.07    0.19
  -2  -4   6    0.97    0.12
  -2   4   6    1.02    0.14
  -1  -4   6    1.86    0.24
  -1   4   6    2.03    0.19
   0  -4   6    6.90    0.42
   0   4   6    6.92    0.36
   1  -4   6    4.22    0.36
   1   4   6    3.61    0.28
   2  -4   6    1.15    0.23
   2   4   6    1.17    0.24
   3  -4   6    0.36    0.19
   3   4   6    0.64    0.24
   4  -4   6    1.26    0.27
   4   4   6    1.94    0.32
   5  -4   6    1.07    0.30
   5   4   6    1.17    0.29
   6  -4   6    1.04    0.31
   6   4   6    0.94    0.30
   7  -4   6    0.54    0.31
   7   4   6    0.51    0.32
 -11  -5   6    6.78    0.63
 -11  -5   6    7.19    0.57
 -10  -5   6    1.17    0.36
 -10  -5   6    1.21    0.31
  10   5  -6    0.93    0.29
  -9  -5   6    0.89    0.28
   9   5  -6    0.64    0.25
  -8  -5   6    4.88    0.44
   8   5  -6    4.34    0.39
  -7  -5   6    3.83    0.39
   7   5  -6    2.73    0.33
  -6  -5   6   27.41    0.99
   6   5  -6   25.99    0.97
  -5  -5   6    0.57    0.21
   5   5  -6    0.41    0.18
  -4  -5   6    7.71    0.44
  -3  -5   6   71.38    2.08
  -3   5   6   70.49    1.88
  -3   5   6   70.37    1.87
  -2  -5   6   14.72    0.62
  -2   5   6   13.18    0.47
  -1  -5   6    0.72    0.08
  -1  -5   6    0.97    0.20
  -1   5   6    0.75    0.14
   0  -5   6    3.25    0.33
   0   5   6    2.58    0.25
   1  -5   6    0.52    0.19
   1   5   6    0.78    0.20
   2  -5   6    4.93    0.40
   2   5   6    5.82    0.42
   3  -5   6    1.48    0.29
   3   5   6    0.67    0.22
   4  -5   6    0.18    0.19
   4   5   6    0.10    0.22
   5  -5   6    0.62    0.25
   5   5   6    1.19    0.32
   6  -5   6    0.31    0.28
   6   5   6    0.48    0.30
   7  -5   6    0.40    0.30
   7   5   6    0.12    0.31
 -11  -6   6    1.26    0.36
 -11  -6   6    0.95    0.36
 -10  -6   6    1.10    0.31
  10   6  -6    1.01    0.28
  -9  -6   6    2.11    0.36
   9   6  -6    1.89    0.36
  -8  -6   6    3.23    0.41
   8   6  -6    3.37    0.42
  -7  -6   6    0.38    0.25
   7   6  -6   -0.06    0.21
  -6  -6   6    3.35    0.35
   6   6  -6    2.85    0.34
  -5  -6   6   46.45    1.51
   5   6  -6   46.61    1.51
  -4  -6   6    8.56    0.48
  -3  -6   6   19.27    0.77
  -3   6   6   18.30    0.55
  -3   6   6   17.51    0.55
  -2  -6   6    0.86    0.24
  -2   6   6    0.61    0.14
  -1  -6   6    1.43    0.27
  -1   6   6    1.33    0.20
   0  -6   6   16.39    0.71
   0   6   6   16.13    0.64
   1  -6   6    1.96    0.30
   1   6   6    2.85    0.31
   2  -6   6    0.10    0.18
   2   6   6   -0.03    0.19
   3  -6   6    1.47    0.31
   3   6   6    1.11    0.27
   4  -6   6    1.98    0.33
   4   6   6    2.45    0.36
   5  -6   6    1.52    0.34
   5   6   6    2.16    0.38
   6  -6   6    1.12    0.30
   6   6   6    1.26    0.36
   7  -6   6   -0.39    0.24
   7   6   6    0.04    0.32
 -10  -7   6    0.51    0.30
  10   7  -6   -0.09    0.22
  -9  -7   6    2.94    0.45
   9   7  -6    2.11    0.39
  -8  -7   6    0.46    0.26
   8   7  -6    1.08    0.32
  -7  -7   6    2.87    0.37
   7   7  -6    2.22    0.35
  -6  -7   6    2.92    0.40
   6   7  -6    2.50    0.40
  -5  -7   6    0.58    0.26
   5   7  -6    0.63    0.26
  -4  -7   6    3.61    0.40
  -3  -7   6    3.93    0.41
  -3   7   6    4.32    0.22
  -2  -7   6   16.91    0.75
  -2   7   6   18.47    0.62
  -1  -7   6    1.15    0.26
  -1   7   6    0.64    0.17
   0  -7   6    6.54    0.48
   0   7   6    5.11    0.37
   1  -7   6    0.16    0.22
   1   7   6    0.13    0.18
   2  -7   6    0.23    0.23
   2   7   6    0.43    0.22
   3  -7   6    0.11    0.23
   3   7   6   -0.06    0.20
   4  -7   6    0.11    0.24
   4   7   6    0.13    0.25
   5  -7   6    0.24    0.27
   5   7   6    0.44    0.30
   6  -7   6    0.17    0.27
   6   7   6   -0.04    0.29
 -10  -8   6    0.69    0.30
  10   8  -6    1.40    0.35
  -9  -8   6    0.22    0.29
   9   8  -6    0.00    0.28
  -8  -8   6    0.46    0.26
   8   8  -6    0.15    0.24
  -7  -8   6    0.20    0.23
   7   8  -6    0.24    0.24
  -6  -8   6    0.10    0.24
   6   8  -6   -0.03    0.25
  -5  -8   6    4.35    0.42
   5   8  -6    4.35    0.43
  -4  -8   6    0.19    0.21
  -4   8   6    0.07    0.07
   4   8  -6    0.02    0.20
  -3  -8   6    4.40    0.43
  -3   8   6    3.59    0.24
  -2  -8   6   12.73    0.65
  -2   8   6   13.11    0.51
  -1  -8   6    0.96    0.28
  -1   8   6    0.81    0.19
   0  -8   6   21.16    0.88
   0   8   6   20.82    0.79
   1  -8   6    1.22    0.28
   1   8   6    1.42    0.27
   2  -8   6    0.09    0.20
   2   8   6    0.21    0.21
   3  -8   6    1.03    0.28
   3   8   6    1.67    0.32
   4  -8   6    1.89    0.36
   4   8   6    1.51    0.34
   5  -8   6    1.20    0.34
   5   8   6    1.08    0.33
  -9  -9   6    0.40    0.31
   9   9  -6    0.83    0.36
  -8  -9   6    0.10    0.25
   8   9  -6   -0.24    0.27
  -7  -9   6   -0.10    0.26
   7   9  -6    0.33    0.30
  -6  -9   6    2.13    0.37
   6   9  -6    2.61    0.40
  -5  -9   6    0.83    0.32
   5   9  -6    0.10    0.27
  -4  -9   6    2.30    0.38
   4   9  -6    2.39    0.38
  -4   9   6    2.25    0.17
  -3  -9   6    0.34    0.23
  -3   9   6    0.60    0.14
  -2  -9   6    3.45    0.39
  -2   9   6    3.20    0.28
  -1  -9   6    0.91    0.28
  -1   9   6    0.77    0.20
   0  -9   6    4.92    0.48
   0   9   6    5.04    0.37
   1  -9   6   -0.36    0.22
   1   9   6    0.09    0.21
   2  -9   6    5.61    0.52
   2   9   6    5.01    0.45
   3  -9   6    1.09    0.28
   3   9   6    1.52    0.32
   4  -9   6    1.24    0.34
   4   9   6    0.48    0.30
   5   9   6    1.52    0.39
  -8 -10   6   -0.16    0.30
   8  10  -6    0.27    0.30
  -7 -10   6    0.34    0.31
   7  10  -6    0.55    0.33
  -6 -10   6    1.42    0.35
   6  10  -6    1.76    0.37
  -5 -10   6   -0.38    0.20
   5  10  -6   -0.07    0.23
  -4 -10   6    3.55    0.48
  -4  10   6    3.44    0.21
   4  10  -6    3.24    0.47
  -3 -10   6    0.13    0.23
  -3  10   6    0.15    0.13
   3  10  -6   -0.45    0.19
  -2 -10   6    0.26    0.26
  -2  10   6    0.39    0.17
  -1 -10   6    0.75    0.25
  -1  10   6    0.81    0.23
   0 -10   6    1.13    0.32
   0  10   6    1.24    0.26
   1 -10   6    4.25    0.49
   1  10   6    2.92    0.39
   2 -10   6    1.63    0.33
   2  10   6    1.31    0.30
   3 -10   6    5.86    0.55
   3  10   6    4.74    0.50
   4  10   6   -0.28    0.27
   7  11  -6   -0.31    0.25
  -6 -11   6   -0.16    0.30
   6  11  -6    1.11    0.34
  -5 -11   6    0.04    0.25
   5  11  -6    0.34    0.31
  -4 -11   6    2.28    0.42
   4  11  -6    1.42    0.38
  -4  11   6    1.94    0.20
  -3 -11   6    0.27    0.30
  -3  11   6    0.51    0.17
   3  11  -6    0.92    0.33
  -2 -11   6    0.50    0.27
  -2  11   6    0.20    0.17
  -1 -11   6    0.06    0.22
  -1  11   6    0.34    0.19
   0 -11   6    0.77    0.30
   0  11   6    0.85    0.25
   1 -11   6    6.16    0.53
   1  11   6    6.32    0.51
   2 -11   6    1.67    0.37
   2  11   6    1.47    0.33
  -4 -12   6    0.47    0.33
   4  12  -6    0.47    0.35
  -3 -12   6    0.93    0.35
   3  12  -6    0.96    0.36
  -3  12   6    1.34    0.23
  -2 -12   6    0.12    0.29
   2  12  -6    0.25    0.31
  -2  12   6   -0.09    0.18
  -1 -12   6    0.69    0.32
  -1  12   6    0.65    0.24
   0 -12   6    1.51    0.38
   0  12   6    0.82    0.27
 -12   0   7   -0.06    0.24
 -11   0   7   -0.23    0.25
 -10   0   7    0.14    0.23
  -9   0   7    0.28    0.22
  -8   0   7    0.07    0.13
  -8   0   7   -0.09    0.17
   7   0  -7   -0.12    0.10
  -7   0   7   -0.10    0.11
  -7   0   7    0.20    0.17
  -6   0   7   -0.10    0.13
  -6   0   7    0.14    0.10
   6   0  -7   -0.01    0.09
  -5   0   7   -0.04    0.10
  -4   0   7    0.01    0.09
  -3   0   7    0.10    0.11
  -2   0   7    0.13    0.12
  -1   0   7   -0.01    0.13
   0   0   7   -0.03    0.14
   1   0   7   -0.17    0.15
   2   0   7    0.17    0.20
   3   0   7    0.47    0.24
   4   0   7    0.21    0.25
   5   0   7    0.25    0.22
   6   0   7    0.05    0.28
   7   0   7    0.51    0.32
 -12  -1   7    2.58    0.46
 -12   1   7    2.94    0.46
 -11  -1   7    0.23    0.25
 -11   1   7   -0.13    0.22
 -10  -1   7   10.86    0.67
 -10   1   7   11.87    0.68
  -9  -1   7    7.80    0.57
  -9  -1   7    8.79    0.45
  -9   1   7    7.92    0.54
  -8  -1   7   12.38    0.63
  -8  -1   7   10.59    0.49
  -8   1   7   10.85    0.59
  -7  -1   7   20.73    0.72
  -7  -1   7   21.25    0.83
  -7   1   7   20.56    0.83
  -7   1   7   20.01    0.65
   7   1  -7   20.63    0.71
  -6  -1   7    1.37    0.21
  -6  -1   7    1.72    0.26
   6  -1  -7    1.73    0.15
   6   1  -7    1.58    0.18
  -6   1   7    1.40    0.15
  -5  -1   7   15.16    0.61
  -5  -1   7   16.73    0.58
  -5   1   7   15.88    0.51
  -4  -1   7    2.30    0.22
  -4   1   7    2.36    0.18
  -3  -1   7    0.94    0.17
  -3   1   7    1.01    0.14
  -2  -1   7   17.06    0.62
  -2   1   7   16.52    0.59
  -1  -1   7    1.00    0.19
  -1   1   7    0.98    0.17
   0  -1   7    0.25    0.17
   0   1   7    0.26    0.14
   1  -1   7    0.13    0.18
   1   1   7    0.22    0.17
   2  -1   7    8.32    0.49
   2   1   7    7.05    0.47
   3  -1   7    0.39    0.20
   3   1   7   -0.03    0.21
   4  -1   7    6.29    0.47
   4   1   7    6.08    0.51
   5  -1   7    1.32    0.30
   5   1   7    1.71    0.36
   6  -1   7    0.92    0.32
   6   1   7    0.89    0.33
   7  -1   7    1.49    0.39
   7   1   7    1.06    0.39
 -12  -2   7   -0.08    0.26
 -12   2   7    0.36    0.28
 -11  -2   7    0.30    0.30
 -11   2   7    0.23    0.25
 -10  -2   7    2.17    0.33
 -10  -2   7    1.61    0.33
 -10   2   7    1.71    0.36
  -9  -2   7   -0.09    0.18
  -9  -2   7    0.23    0.25
  -9   2   7    0.25    0.24
  -8  -2   7    0.25    0.23
  -8  -2   7    0.05    0.17
   8   2  -7    0.18    0.15
  -7  -2   7    3.11    0.30
  -7  -2   7    2.85    0.32
   7   2  -7    3.20    0.29
  -6  -2   7    1.25    0.19
  -6  -2   7    0.53    0.19
   6   2  -7    0.84    0.18
  -6   2   7    1.02    0.10
  -5  -2   7    9.23    0.44
  -5  -2   7    9.82    0.45
  -5   2   7    9.91    0.32
  -4  -2   7    1.76    0.21
  -4  -2   7    1.32    0.20
  -4   2   7    1.94    0.15
  -3  -2   7    1.14    0.19
  -3   2   7    0.89    0.14
  -2  -2   7    5.46    0.33
  -2   2   7    5.49    0.29
  -1  -2   7    5.03    0.34
  -1   2   7    4.85    0.29
   0  -2   7    0.26    0.14
   0   2   7   -0.11    0.13
   1   2   7    3.01    0.31
   2  -2   7   15.69    0.69
   2   2   7   15.44    0.68
  -2   2  -7   14.93    0.45
   3  -2   7    0.16    0.22
   3   2   7   -0.10    0.22
   4  -2   7   19.34    0.84
   4   2   7   18.03    0.83
   5  -2   7    0.64    0.25
   5   2   7    0.55    0.29
   6  -2   7    0.08    0.28
   6   2   7    0.18    0.30
   7  -2   7    0.20    0.29
   7   2   7    0.27    0.35
 -12  -3   7    0.29    0.33
 -11  -3   7    0.35    0.30
 -11  -3   7    0.00    0.24
 -10  -3   7    0.37    0.23
 -10  -3   7    0.20    0.24
  -9  -3   7   -0.08    0.24
  -9  -3   7    0.09    0.19
   9   3  -7    0.20    0.18
  -8  -3   7    0.20    0.19
  -8  -3   7   -0.24    0.20
   8   3  -7    0.11    0.17
  -7  -3   7    3.40    0.37
  -7  -3   7    3.62    0.33
   7   3  -7    3.16    0.31
  -6  -3   7    0.08    0.17
  -6  -3   7    0.00    0.15
   6   3  -7    0.11    0.15
  -5  -3   7    5.64    0.34
  -5  -3   7    5.52    0.36
  -4  -3   7    1.47    0.20
  -4  -3   7    1.84    0.26
  -4   3   7    1.94    0.12
  -3  -3   7    1.11    0.21
  -3  -3   7    1.19    0.15
  -3   3   7    1.17    0.14
  -2  -3   7    4.06    0.31
  -2   3   7    4.44    0.25
  -1  -3   7    0.28    0.17
  -1   3   7    0.17    0.12
   0  -3   7    0.00    0.17
   0   3   7    0.35    0.16
   1  -3   7    0.12    0.17
   1   3   7    0.17    0.17
   2  -3   7    1.88    0.30
   2   3   7    2.35    0.32
   3  -3   7    0.14    0.20
   3   3   7    0.12    0.20
   4  -3   7    3.04    0.38
   4   3   7    2.81    0.37
   5  -3   7   -0.11    0.24
   5   3   7   -0.35    0.24
   6  -3   7    9.35    0.67
   6   3   7    9.21    0.67
   7  -3   7   -0.17    0.29
   7   3   7   -0.45    0.28
 -12  -4   7    1.77    0.40
 -11  -4   7    0.78    0.27
 -11  -4   7    0.36    0.32
 -10  -4   7   -0.32    0.21
 -10  -4   7    0.06    0.21
  -9  -4   7    0.42    0.23
  -9  -4   7    0.72    0.28
   9   4  -7    0.17    0.21
  -8  -4   7    6.59    0.46
  -8  -4   7    6.62    0.48
   8   4  -7    6.58    0.45
  -7  -4   7    1.25    0.25
  -7  -4   7    1.46    0.27
   7   4  -7    1.48    0.24
  -6  -4   7   15.58    0.68
  -6  -4   7   16.65    0.68
   6   4  -7   15.87    0.68
  -5  -4   7    0.82    0.19
  -5  -4   7    1.00    0.20
  -4  -4   7    3.70    0.26
  -4  -4   7    3.81    0.31
  -3  -4   7    0.32    0.11
  -3  -4   7   -0.10    0.13
  -3   4   7    0.20    0.09
  -3   4   7    0.17    0.08
  -2  -4   7    0.19    0.15
  -2   4   7    0.31    0.11
  -1  -4   7    0.79    0.19
  -1   4   7    0.74    0.16
   0  -4   7    1.43    0.26
   0   4   7    1.72    0.23
   1  -4   7   -0.09    0.15
   1   4   7    0.07    0.16
   2  -4   7    5.97    0.43
   2   4   7    5.06    0.38
   3  -4   7    2.82    0.35
   3   4   7    2.72    0.34
   4  -4   7    4.11    0.45
   4   4   7    3.87    0.40
   5  -4   7    0.37    0.28
   5   4   7    0.93    0.28
   6  -4   7    0.02    0.28
   6   4   7    0.12    0.25
   7  -4   7    0.27    0.32
   7   4   7    0.24    0.28
 -11  -5   7    0.59    0.28
 -11  -5   7    0.34    0.32
 -10  -5   7   -0.29    0.20
 -10  -5   7    0.04    0.23
  10   5  -7    0.16    0.22
  -9  -5   7   -0.07    0.22
  -9  -5   7    0.16    0.24
   9   5  -7    0.33    0.23
  -8  -5   7    0.47    0.26
  -8  -5   7    0.87    0.23
   8   5  -7    0.55    0.24
  -7  -5   7    0.05    0.22
  -7  -5   7   -0.02    0.20
   7   5  -7    0.04    0.20
  -6  -5   7    0.23    0.19
  -6  -5   7   -0.01    0.19
   6   5  -7    0.15    0.20
  -5  -5   7    5.34    0.41
  -5  -5   7    5.39    0.37
  -4  -5   7    2.64    0.30
  -4  -5   7    2.12    0.25
  -3  -5   7   22.67    0.87
  -3  -5   7   23.47    0.74
  -3   5   7   23.45    0.69
  -3   5   7   22.90    0.69
  -2  -5   7    1.33    0.13
  -2  -5   7    1.10    0.26
  -2   5   7    1.38    0.18
  -1  -5   7    5.33    0.40
  -1   5   7    5.46    0.32
   0  -5   7    1.49    0.26
   0   5   7    1.61    0.24
   1  -5   7    0.76    0.23
   1   5   7    0.98    0.21
   2  -5   7    0.88    0.28
   2   5   7    0.78    0.24
   3  -5   7    0.67    0.27
   3   5   7    0.25    0.23
   4  -5   7    1.21    0.31
   4   5   7    0.62    0.24
   5  -5   7    2.15    0.38
   5   5   7    1.41    0.35
   6  -5   7    1.50    0.36
   6   5   7    1.10    0.37
 -11  -6   7   -0.18    0.25
 -11  -6   7   -0.26    0.31
 -10  -6   7    0.91    0.36
 -10  -6   7    0.97    0.33
  10   6  -7    1.27    0.33
  -9  -6   7    0.12    0.25
  -9  -6   7    0.42    0.26
   9   6  -7    0.81    0.29
  -8  -6   7   -0.18    0.18
   8   6  -7   -0.34    0.20
  -7  -6   7    7.99    0.54
   7   6  -7    7.97    0.54
  -6  -6   7    7.37    0.49
   6   6  -7    6.80    0.48
  -5  -6   7    4.22    0.38
  -4  -6   7  103.88    2.98
  -3  -6   7    1.16    0.28
  -3   6   7    1.58    0.16
  -2  -6   7   92.55    2.58
  -2  -6   7   84.28    2.34
  -2   6   7   86.55    2.39
  -1  -6   7   16.77    0.74
  -1   6   7   16.68    0.63
   0  -6   7    0.75    0.26
   0   6   7    0.48    0.19
   1  -6   7   17.65    0.80
   1   6   7   18.68    0.75
   2  -6   7    6.33    0.47
   2   6   7    5.02    0.43
   3  -6   7    3.08    0.43
   3   6   7    3.31    0.41
   4  -6   7    0.74    0.30
   4   6   7    0.55    0.28
   5  -6   7    0.06    0.23
   5   6   7    0.60    0.29
   6  -6   7    0.83    0.34
   6   6   7    1.43    0.36
 -10  -7   7    1.91    0.39
  10   7  -7    2.48    0.42
  -9  -7   7    0.66    0.30
   9   7  -7   -0.09    0.25
  -8  -7   7    4.80    0.46
   8   7  -7    5.25    0.52
  -7  -7   7    0.95    0.30
   7   7  -7    0.61    0.28
  -6  -7   7    0.08    0.20
   6   7  -7   -0.01    0.20
  -5  -7   7    1.20    0.30
   5   7  -7    1.12    0.30
  -4  -7   7    0.67    0.23
  -3  -7   7    0.73    0.26
  -3   7   7    0.92    0.13
  -2  -7   7    6.76    0.47
  -2   7   7    6.57    0.34
  -1  -7   7    0.25    0.23
  -1   7   7   -0.07    0.14
   0  -7   7    2.76    0.35
   0   7   7    2.89    0.33
   1  -7   7    0.54    0.26
   1   7   7   -0.10    0.18
   2  -7   7    0.47    0.25
   2   7   7    1.24    0.29
   3  -7   7    0.65    0.28
   3   7   7    0.29    0.24
   4  -7   7    1.00    0.33
   4   7   7    0.75    0.30
   5  -7   7    0.50    0.28
   5   7   7    0.06    0.29
 -10  -8   7    0.62    0.30
  10   8  -7    0.16    0.30
  -9  -8   7    1.75    0.40
   9   8  -7    2.74    0.45
  -8  -8   7    0.10    0.26
   8   8  -7    0.56    0.31
  -7  -8   7    0.45    0.29
   7   8  -7    0.59    0.26
  -6  -8   7    0.51    0.25
   6   8  -7    0.21    0.26
  -5  -8   7    5.62    0.51
   5   8  -7    5.82    0.48
  -4  -8   7    0.25    0.22
  -3  -8   7    6.81    0.51
  -3   8   7    7.97    0.34
  -2  -8   7    0.15    0.24
  -2   8   7    0.00    0.13
  -1  -8   7    1.64    0.33
  -1   8   7    1.30    0.23
   0  -8   7    4.28    0.46
   0   8   7    3.52    0.35
   1  -8   7    1.15    0.28
   1   8   7    1.63    0.29
   2  -8   7    0.50    0.27
   2   8   7    0.37    0.23
   3  -8   7    0.09    0.27
   3   8   7    0.47    0.27
   4  -8   7    0.99    0.33
   4   8   7    1.43    0.35
  -9  -9   7    0.01    0.27
   9   9  -7   -0.13    0.30
  -8  -9   7   -0.50    0.25
   8   9  -7    0.27    0.31
  -7  -9   7   -0.19    0.28
   7   9  -7   -0.29    0.26
  -6  -9   7    2.13    0.38
   6   9  -7    2.27    0.39
  -5  -9   7    0.47    0.28
   5   9  -7    0.80    0.32
  -4  -9   7    1.02    0.30
  -4   9   7    1.29    0.12
  -3  -9   7    6.62    0.51
  -3   9   7    6.80    0.33
  -2  -9   7    1.00    0.29
  -2   9   7    0.72    0.19
  -1  -9   7    0.95    0.30
  -1   9   7    0.54    0.21
   0  -9   7    1.21    0.32
   0   9   7    1.04    0.25
   1  -9   7    0.15    0.22
   1   9   7    0.35    0.23
   2  -9   7    2.17    0.37
   2   9   7    2.69    0.43
   3  -9   7    0.67    0.27
   3   9   7    1.11    0.31
   4  -9   7    0.01    0.29
   4   9   7    0.60    0.30
  -8 -10   7    1.90    0.44
   8  10  -7    1.34    0.41
  -7 -10   7    0.56    0.30
   7  10  -7    0.09    0.27
  -6 -10   7    2.83    0.45
   6  10  -7    2.81    0.45
  -5 -10   7    2.57    0.42
   5  10  -7    2.16    0.41
  -4 -10   7    0.80    0.29
   4  10  -7    0.67    0.27
  -3 -10   7    0.91    0.29
  -3  10   7    1.16    0.18
  -2 -10   7   -0.03    0.21
  -2  10   7    0.18    0.17
  -1 -10   7   -0.05    0.22
  -1  10   7   -0.19    0.17
   0 -10   7   -0.30    0.24
   0  10   7   -0.22    0.19
   1 -10   7   -0.21    0.26
   1  10   7    0.03    0.21
   2 -10   7    0.16    0.25
   2  10   7    0.63    0.29
   3  10   7    0.39    0.28
  -6 -11   7    2.45    0.44
   6  11  -7    2.38    0.46
  -5 -11   7    8.65    0.66
   5  11  -7    7.42    0.63
  -4 -11   7    2.97    0.46
   4  11  -7    3.27    0.51
  -3 -11   7    2.60    0.45
  -3  11   7    2.29    0.26
  -2 -11   7    0.26    0.29
  -2  11   7    0.00    0.17
  -1 -11   7    1.22    0.35
  -1  11   7    1.36    0.27
   0 -11   7    2.24    0.42
   0  11   7    1.75    0.32
   1 -11   7    0.34    0.31
   1  11   7    0.28    0.27
 -12   0   8   -0.30    0.24
 -11   0   8    0.00    0.23
 -10   0   8   32.85    1.29
  -9   0   8    3.74    0.40
  -9   0   8    3.43    0.29
  -8   0   8   22.29    0.92
  -8   0   8   23.90    0.78
  -7   0   8   18.86    0.65
  -7   0   8   19.03    0.78
   6   0  -8    3.13    0.22
  -6   0   8    3.14    0.24
  -5   0   8   88.67    2.42
  -4   0   8    0.54    0.14
  -3   0   8    0.07    0.13
  -2   0   8    3.48    0.29
  -1   0   8   27.13    0.93
   0   0   8   60.33    1.82
   1   0   8   28.11    1.01
   2   0   8   16.70    0.75
   3   0   8    2.28    0.35
   4   0   8    4.47    0.45
   5   0   8    1.74    0.37
   6   0   8    0.56    0.30
 -12  -1   8    0.22    0.31
 -12   1   8    0.32    0.32
 -11  -1   8    6.06    0.58
 -11   1   8    5.46    0.57
 -10  -1   8    0.27    0.18
 -10  -1   8   -0.11    0.21
 -10   1   8    0.40    0.28
  -9  -1   8    7.89    0.56
  -9  -1   8    7.43    0.42
  -9   1   8    7.31    0.56
  -8  -1   8    2.24    0.32
  -8  -1   8    2.10    0.26
  -8   1   8    1.38    0.28
  -8   1   8    1.97    0.20
  -7  -1   8    6.94    0.37
  -7  -1   8    7.25    0.45
  -7   1   8    6.83    0.31
   7   1  -8    7.29    0.37
  -6  -1   8    1.79    0.23
  -6  -1   8    1.99    0.28
   6   1  -8    2.21    0.23
  -6   1   8    1.64    0.18
  -5  -1   8   -0.04    0.13
  -5   1   8    0.11    0.10
  -4  -1   8    0.06    0.13
  -4   1   8   -0.02    0.10
  -3  -1   8    7.31    0.38
  -3   1   8    6.90    0.34
  -2  -1   8   23.77    0.84
  -2   1   8   24.58    0.81
  -1  -1   8   11.19    0.53
  -1   1   8   11.97    0.52
   0  -1   8   21.91    0.85
   0   1   8   22.85    0.83
   1  -1   8   10.75    0.57
   1   1   8   10.32    0.55
   2  -1   8   11.02    0.61
   2   1   8   10.30    0.57
   3  -1   8   27.86    1.10
   3   1   8   29.77    1.11
   4  -1   8    2.91    0.39
   4   1   8    2.61    0.39
   5  -1   8    1.43    0.35
   5   1   8    1.52    0.37
   6  -1   8    3.65    0.52
   6   1   8    3.93    0.54
 -12  -2   8    0.51    0.35
 -11  -2   8    2.15    0.33
 -11  -2   8    2.95    0.44
 -10  -2   8   12.44    0.59
 -10  -2   8   12.60    0.72
  -9  -2   8    0.49    0.19
  -9  -2   8    0.22    0.21
  -8  -2   8    0.80    0.20
  -8  -2   8    0.72    0.25
  -7  -2   8    0.87    0.20
  -7  -2   8    1.05    0.24
   7   2  -8    0.64    0.18
  -7   2   8    0.73    0.12
  -6  -2   8    5.16    0.35
  -6  -2   8    5.05    0.36
  -6   2   8    5.12    0.22
   6   2  -8    4.78    0.33
  -5  -2   8    2.67    0.29
  -5  -2   8    2.78    0.26
  -5   2   8    2.87    0.17
  -4  -2   8   10.75    0.49
  -4   2   8   11.00    0.41
  -3  -2   8   -0.20    0.14
  -3   2   8   -0.03    0.10
  -2  -2   8   11.75    0.54
  -2   2   8   11.53    0.48
  -1  -2   8    0.54    0.17
  -1   2   8    0.44    0.15
   0  -2   8    0.93    0.21
   0   2   8    0.69    0.19
   1  -2   8    1.62    0.27
   1   2   8    1.41    0.26
   2  -2   8    8.16    0.54
   2   2   8    8.62    0.53
   3  -2   8    1.75    0.31
   3   2   8    1.86    0.33
   4  -2   8    0.55    0.26
   4   2   8    0.70    0.27
   5  -2   8    0.02    0.24
   5   2   8   -0.06    0.27
   6  -2   8   -0.04    0.29
   6   2   8   -0.15    0.25
 -12  -3   8    0.34    0.32
 -11  -3   8    0.46    0.26
 -11  -3   8    1.00    0.31
 -10  -3   8    0.11    0.19
 -10  -3   8    0.04    0.27
  -9  -3   8    0.45    0.22
  -9  -3   8    0.38    0.27
  -8  -3   8    1.38    0.25
  -8  -3   8    1.36    0.30
   8   3  -8    1.67    0.26
  -7  -3   8    2.48    0.34
  -7  -3   8    2.26    0.31
   7   3  -8    2.13    0.28
  -6  -3   8    0.17    0.17
  -6  -3   8    0.13    0.17
   6   3  -8    0.07    0.17
  -5  -3   8    0.78    0.17
  -5  -3   8    0.97    0.22
  -5   3   8    0.69    0.09
  -4  -3   8    1.14    0.20
  -4  -3   8    1.35    0.19
  -4   3   8    1.31    0.15
  -3  -3   8   -0.03    0.15
  -3   3   8    0.05    0.10
  -2  -3   8    2.23    0.27
  -2   3   8    2.29    0.22
  -1  -3   8    5.05    0.37
  -1   3   8    5.35    0.34
   0  -3   8    0.03    0.19
   0   3   8    0.15    0.17
   1  -3   8    0.02    0.21
   1   3   8   -0.08    0.18
   2  -3   8    0.83    0.28
   2   3   8    0.68    0.24
   3  -3   8    6.44    0.53
   3   3   8    6.49    0.49
   4  -3   8    0.13    0.22
   4   3   8    0.05    0.21
   5  -3   8    0.53    0.26
   5   3   8    0.81    0.31
   6  -3   8    3.20    0.47
   6   3   8    2.64    0.47
 -12  -4   8    0.44    0.35
 -11  -4   8    0.34    0.24
 -11  -4   8   -0.08    0.30
 -10  -4   8    0.52    0.26
 -10  -4   8    0.71    0.31
  -9  -4   8    3.38    0.40
  -9  -4   8    2.38    0.38
   9   4  -8    4.12    0.39
  -8  -4   8    1.41    0.28
  -8  -4   8    1.56    0.31
   8   4  -8    1.85    0.29
  -7  -4   8    8.12    0.51
  -7  -4   8    9.65    0.54
   7   4  -8    9.14    0.52
  -6  -4   8    3.37    0.33
  -6  -4   8    3.55    0.35
   6   4  -8    4.29    0.37
  -5  -4   8    0.05    0.15
  -5  -4   8    0.14    0.18
  -4  -4   8    3.62    0.36
  -4  -4   8    3.86    0.27
  -4   4   8    4.06    0.19
  -4   4   8    3.91    0.19
  -3  -4   8    1.77    0.18
  -3  -4   8    2.16    0.28
  -3   4   8    1.74    0.18
  -2  -4   8    4.23    0.36
  -2   4   8    4.19    0.27
  -1  -4   8    1.14    0.26
  -1   4   8    1.64    0.24
   0  -4   8    2.54    0.36
   0   4   8    2.03    0.30
   1  -4   8    3.37    0.40
   1   4   8    2.98    0.34
   2  -4   8   -0.09    0.23
   2   4   8    0.07    0.20
   3  -4   8    1.66    0.31
   3   4   8    1.33    0.27
   4  -4   8    0.29    0.28
   4   4   8   -0.27    0.22
   5  -4   8   -0.03    0.24
   5   4   8    0.30    0.26
   6  -4   8   -0.29    0.30
   6   4   8    0.25    0.32
 -11  -5   8    1.04    0.30
 -11  -5   8    1.06    0.35
 -10  -5   8    0.15    0.26
 -10  -5   8    0.12    0.29
  -9  -5   8    1.56    0.32
  -9  -5   8    1.99    0.37
   9   5  -8    1.73    0.32
  -8  -5   8   -0.05    0.22
  -8  -5   8   -0.32    0.20
   8   5  -8    0.15    0.18
  -7  -5   8   12.91    0.68
  -7  -5   8   14.79    0.69
   7   5  -8   14.79    0.70
  -6  -5   8    4.04    0.38
  -6  -5   8    5.63    0.43
   6   5  -8    4.56    0.41
  -5  -5   8   11.30    0.52
  -5  -5   8   11.47    0.59
  -4  -5   8   -0.01    0.17
  -4  -5   8    0.15    0.13
  -4   5   8    0.12    0.07
  -4   5   8    0.05    0.06
  -3  -5   8   16.72    0.74
  -3  -5   8   17.81    0.58
  -3   5   8   18.11    0.58
  -2  -5   8    0.64    0.23
  -2   5   8    0.80    0.16
  -1  -5   8    6.24    0.45
  -1   5   8    6.12    0.37
   0  -5   8   -0.09    0.18
   0   5   8    0.32    0.18
   1  -5   8   -0.33    0.20
   1   5   8    0.19    0.19
   2  -5   8    1.87    0.35
   2   5   8    1.90    0.31
   3  -5   8    0.88    0.27
   3   5   8    0.86    0.28
   4  -5   8    0.11    0.28
   4   5   8    0.13    0.24
   5  -5   8    0.44    0.27
   5   5   8    0.27    0.28
 -11  -6   8    0.99    0.32
 -11  -6   8    0.63    0.32
 -10  -6   8    1.05    0.32
 -10  -6   8    0.95    0.31
  -9  -6   8    2.00    0.40
  -9  -6   8    1.73    0.35
   9   6  -8    2.23    0.37
  -8  -6   8   14.22    0.72
  -8  -6   8   13.56    0.74
   8   6  -8   14.14    0.74
  -7  -6   8    1.02    0.27
  -7  -6   8    1.06    0.28
   7   6  -8    0.98    0.29
  -6  -6   8    5.10    0.40
  -6  -6   8    5.93    0.45
   6   6  -8    4.73    0.42
  -5  -6   8    9.12    0.48
  -5  -6   8    9.78    0.57
  -4  -6   8    1.14    0.28
  -4  -6   8    0.80    0.18
  -4   6   8    0.95    0.09
  -3  -6   8    8.72    0.36
  -3  -6   8    8.52    0.55
  -3   6   8    8.09    0.35
  -2  -6   8    7.16    0.49
  -2   6   8    7.95    0.38
  -1  -6   8    4.26    0.44
  -1   6   8    4.33    0.33
   0  -6   8   -0.16    0.22
   0   6   8   -0.04    0.16
   1  -6   8    0.04    0.20
   1   6   8    0.14    0.21
   2  -6   8    1.39    0.30
   2   6   8    1.38    0.29
   3  -6   8    0.21    0.28
   3   6   8    0.18    0.24
   4  -6   8   -0.16    0.22
   4   6   8    0.08    0.25
   5  -6   8    0.40    0.28
   5   6   8    0.18    0.25
 -10  -7   8    1.66    0.42
 -10  -7   8    2.37    0.41
  10   7  -8    2.36    0.44
  -9  -7   8    1.73    0.38
  -9  -7   8    0.85    0.31
   9   7  -8    1.19    0.31
  -8  -7   8    2.30    0.40
  -8  -7   8    2.74    0.41
   8   7  -8    2.83    0.42
  -7  -7   8    0.42    0.28
   7   7  -8    0.40    0.23
  -6  -7   8    0.35    0.22
   6   7  -8    0.53    0.26
  -5  -7   8   21.45    0.93
  -4  -7   8    2.65    0.41
  -4  -7   8    2.56    0.28
  -3  -7   8    3.38    0.39
  -3   7   8    3.71    0.24
  -2  -7   8    2.96    0.42
  -2   7   8    2.45    0.24
  -1  -7   8    0.60    0.25
  -1   7   8    0.39    0.18
   0  -7   8    1.14    0.30
   0   7   8    0.56    0.22
   1  -7   8    1.25    0.30
   1   7   8    1.37    0.28
   2  -7   8    0.57    0.30
   2   7   8    0.80    0.27
   3  -7   8    1.11    0.34
   3   7   8    0.70    0.30
   4  -7   8   -0.46    0.25
   4   7   8    0.17    0.28
  -9  -8   8    0.55    0.30
   9   8  -8    0.34    0.29
  -8  -8   8    0.06    0.28
   8   8  -8   -0.05    0.26
  -7  -8   8    0.07    0.27
   7   8  -8    0.67    0.30
  -6  -8   8    7.10    0.54
   6   8  -8    6.70    0.54
  -5  -8   8    0.39    0.25
  -4  -8   8    7.28    0.53
  -3  -8   8   -0.01    0.24
  -3   8   8   -0.04    0.11
  -2  -8   8    0.70    0.28
  -2   8   8    0.38    0.16
  -1  -8   8    4.51    0.48
  -1   8   8    3.89    0.35
   0  -8   8    0.23    0.24
   0   8   8   -0.09    0.17
   1  -8   8    0.52    0.26
   1   8   8    0.83    0.25
   2  -8   8    0.11    0.28
   2   8   8   -0.05    0.23
   3  -8   8    0.33    0.26
   3   8   8    0.92    0.32
   4  -8   8    0.90    0.35
  -8  -9   8    0.01    0.28
   8   9  -8    0.20    0.27
  -7  -9   8    0.17    0.26
   7   9  -8    0.23    0.30
  -6  -9   8    1.87    0.39
   6   9  -8    2.68    0.44
  -5  -9   8    3.92    0.51
   5   9  -8    5.16    0.50
  -4  -9   8    0.09    0.26
  -3  -9   8   -0.32    0.24
  -3   9   8   -0.05    0.12
  -2  -9   8    0.64    0.30
  -2   9   8    0.25    0.17
  -1  -9   8    1.82    0.38
  -1   9   8    2.36    0.31
   0  -9   8    0.59    0.27
   0   9   8    0.29    0.21
   1  -9   8    0.11    0.29
   1   9   8   -0.14    0.22
   2  -9   8    0.22    0.30
   2   9   8    0.12    0.26
   3  -9   8    1.62    0.37
   3   9   8    1.35    0.35
  -7 -10   8    0.27    0.32
   7  10  -8    0.43    0.34
  -6 -10   8    0.29    0.32
   6  10  -8    0.15    0.27
  -5 -10   8    0.18    0.30
   5  10  -8    1.00    0.35
  -4 -10   8    2.94    0.47
  -3 -10   8    0.96    0.30
  -3  10   8    0.93    0.17
  -2 -10   8    0.40    0.29
  -2  10   8    0.21    0.18
  -1 -10   8    1.50    0.35
  -1  10   8    1.52    0.26
   0 -10   8    1.08    0.32
   0  10   8    0.65    0.25
   1 -10   8    1.06    0.33
   1  10   8    1.27    0.32
  -5 -11   8   -0.09    0.31
   5  11  -8    0.34    0.34
  -4 -11   8   -0.20    0.24
   4  11  -8    0.27    0.30
  -3 -11   8    0.05    0.27
  -3  11   8   -0.23    0.13
  -2 -11   8    1.70    0.41
  -2  11   8    1.47    0.24
  -1 -11   8    0.80    0.34
  -1  11   8    0.92    0.25
 -12   0   9   -0.30    0.29
 -11   0   9   -0.18    0.26
 -10   0   9   -0.21    0.15
 -10   0   9   -0.01    0.26
  -9   0   9    0.08    0.21
  -9   0   9    0.00    0.14
  -8   0   9    0.00    0.19
  -8   0   9   -0.18    0.12
  -7   0   9   -0.04    0.12
  -6   0   9    0.20    0.12
  -5   0   9   -0.08    0.12
  -4   0   9    0.06    0.14
  -3   0   9    0.05    0.14
  -2   0   9    0.01    0.15
  -1   0   9    0.06    0.17
   0   0   9   -0.07    0.15
   1   0   9   -0.14    0.20
   2   0   9   -0.26    0.21
   3   0   9   -0.46    0.21
   4   0   9   -0.11    0.24
   5   0   9    0.42    0.31
 -12  -1   9    1.58    0.39
 -12   1   9    1.42    0.36
 -11  -1   9    0.34    0.27
 -11   1   9    0.58    0.31
 -10  -1   9    8.62    0.62
 -10  -1   9    7.42    0.45
  -9  -1   9    0.24    0.17
  -9  -1   9    0.66    0.26
  -8  -1   9    9.17    0.56
  -8  -1   9    8.70    0.44
  -8   1   9    9.04    0.38
  -7  -1   9   -0.23    0.17
  -7  -1   9    0.10    0.15
  -7   1   9    0.07    0.11
  -6  -1   9    0.09    0.14
  -6   1   9    0.10    0.11
  -5  -1   9    0.36    0.16
  -5   1   9    0.28    0.13
  -4  -1   9    3.73    0.30
  -4   1   9    3.44    0.27
  -3  -1   9    1.50    0.24
  -3   1   9    1.94    0.24
  -2  -1   9    2.15    0.29
  -2   1   9    2.57    0.28
  -1  -1   9    1.34    0.23
  -1   1   9    1.67    0.27
   0  -1   9    6.38    0.45
   0   1   9    5.53    0.42
   1  -1   9   -0.12    0.17
   1   1   9   -0.05    0.19
   2  -1   9   12.70    0.70
   2   1   9   13.18    0.66
   3  -1   9    0.23    0.27
   3   1   9    0.54    0.27
   4  -1   9    4.66    0.52
   4   1   9    5.83    0.51
   5  -1   9   -0.08    0.29
   5   1   9    0.69    0.33
 -12  -2   9    0.96    0.37
 -11  -2   9    0.60    0.25
 -11  -2   9    0.83    0.33
 -10  -2   9    9.79    0.54
 -10  -2   9    9.97    0.66
  -9  -2   9    0.09    0.17
  -9  -2   9    0.17    0.21
  -8  -2   9    0.80    0.22
  -8  -2   9    0.92    0.26
  -7  -2   9    6.94    0.46
  -7  -2   9    7.38    0.43
  -7   2   9    7.56    0.28
   7   2  -9    7.23    0.42
  -6  -2   9    2.25    0.29
  -6  -2   9    2.12    0.30
  -6   2   9    2.38    0.17
  -5  -2   9    4.09    0.33
  -5   2   9    3.91    0.23
  -4  -2   9    0.41    0.18
  -4   2   9    0.32    0.13
  -3  -2   9    2.94    0.32
  -3   2   9    3.71    0.27
  -2  -2   9    2.01    0.31
  -2   2   9    2.95    0.27
  -1  -2   9    8.79    0.51
  -1   2   9    8.84    0.48
   0  -2   9    0.73    0.21
   0   2   9    0.80    0.22
   1  -2   9    0.22    0.23
   1   2   9    0.50    0.22
   2  -2   9    1.79    0.33
   2   2   9    2.09    0.34
   3  -2   9    3.31    0.46
   3   2   9    3.28    0.44
   4  -2   9   -0.10    0.26
   4   2   9    0.07    0.26
   5  -2   9    0.38    0.28
   5   2   9    0.59    0.30
 -12  -3   9    6.32    0.53
 -12  -3   9    6.11    0.65
 -11  -3   9    0.48    0.24
 -11  -3   9    0.73    0.30
 -10  -3   9    7.11    0.49
 -10  -3   9    6.98    0.59
  -9  -3   9    2.21    0.36
  -9  -3   9    2.69    0.35
  -8  -3   9    1.19    0.24
  -8  -3   9    0.78    0.26
  -7  -3   9    3.11    0.34
  -7  -3   9    2.98    0.33
   7   3  -9    3.50    0.35
  -6  -3   9    2.87    0.31
  -6  -3   9    2.51    0.29
  -5  -3   9   12.89    0.55
  -5  -3   9   12.88    0.60
  -5   3   9   13.19    0.43
  -4  -3   9    4.21    0.34
  -4   3   9    4.85    0.26
  -3  -3   9   47.63    1.47
  -3   3   9   44.66    1.35
  -2  -3   9    4.72    0.37
  -2   3   9    4.17    0.31
  -1  -3   9    5.66    0.44
  -1   3   9    5.10    0.36
   0  -3   9    6.69    0.48
   0   3   9    5.70    0.42
   1  -3   9    7.22    0.52
   1   3   9    6.45    0.47
   2  -3   9    8.71    0.59
   2   3   9    9.12    0.55
   3  -3   9    3.83    0.44
   3   3   9    4.56    0.48
   4  -3   9   -0.03    0.23
   4   3   9    0.15    0.29
   5  -3   9    0.15    0.27
   5   3   9    0.12    0.26
 -11  -4   9    3.86    0.54
 -11  -4   9    4.25    0.46
 -10  -4   9    4.54    0.52
 -10  -4   9    4.78    0.47
  -9  -4   9    8.53    0.54
  -9  -4   9    8.29    0.60
  -8  -4   9    0.19    0.22
  -8  -4   9    0.79    0.24
   8   4  -9    0.28    0.21
  -7  -4   9    2.10    0.32
  -7  -4   9    1.88    0.30
   7   4  -9    1.99    0.29
  -6  -4   9   -0.07    0.16
  -6  -4   9   -0.06    0.18
  -5  -4   9    0.17    0.20
  -5  -4   9    0.11    0.14
  -5   4   9    0.17    0.05
  -4  -4   9    9.39    0.40
  -4  -4   9    9.14    0.53
  -4   4   9    8.79    0.35
  -3  -4   9    0.86    0.26
  -3   4   9    0.93    0.17
  -2  -4   9    6.37    0.45
  -2   4   9    6.74    0.37
  -1  -4   9    0.09    0.21
  -1   4   9    0.33    0.18
   0  -4   9    0.17    0.20
   0   4   9    0.28    0.19
   1  -4   9    0.52    0.23
   1   4   9    0.20    0.22
   2  -4   9    0.59    0.29
   2   4   9    0.32    0.23
   3  -4   9    1.16    0.30
   3   4   9    0.87    0.28
   4  -4   9    0.78    0.32
   4   4   9    0.49    0.31
   5  -4   9    0.45    0.33
   5   4   9    0.25    0.31
 -11  -5   9   -0.23    0.28
 -11  -5   9   -0.12    0.26
 -10  -5   9    0.94    0.31
 -10  -5   9    0.59    0.31
  -9  -5   9    2.06    0.37
  -9  -5   9    2.89    0.39
  -8  -5   9    0.39    0.24
  -8  -5   9    0.18    0.23
   8   5  -9    0.59    0.24
  -7  -5   9    8.37    0.55
  -7  -5   9    9.23    0.53
   7   5  -9    8.93    0.56
  -6  -5   9    1.30    0.28
  -6  -5   9    1.53    0.25
  -5  -5   9   -0.13    0.14
  -5  -5   9    0.02    0.22
  -4  -5   9    7.90    0.37
  -4  -5   9    8.43    0.53
  -4   5   9    8.17    0.31
  -3  -5   9    6.59    0.49
  -3   5   9    7.18    0.34
  -2  -5   9    0.78    0.24
  -2   5   9    0.49    0.17
  -1  -5   9    3.02    0.37
  -1   5   9    2.63    0.30
   0  -5   9    4.85    0.47
   0   5   9    5.36    0.40
   1  -5   9    0.84    0.28
   1   5   9    0.60    0.24
   2  -5   9    6.65    0.57
   2   5   9    6.28    0.50
   3  -5   9    1.04    0.31
   3   5   9    0.87    0.30
   4  -5   9    0.56    0.33
   4   5   9    0.18    0.25
 -10  -6   9    0.90    0.33
 -10  -6   9    0.84    0.32
  -9  -6   9    0.27    0.27
  -9  -6   9    1.00    0.31
   9   6  -9    0.64    0.29
  -8  -6   9    1.87    0.34
  -8  -6   9    1.34    0.32
   8   6  -9    1.48    0.33
  -7  -6   9    6.41    0.51
  -7  -6   9    6.00    0.46
   7   6  -9    6.29    0.52
  -6  -6   9    0.51    0.20
  -6  -6   9    0.11    0.23
  -5  -6   9    2.96    0.30
  -5  -6   9    3.17    0.40
  -4  -6   9    2.84    0.36
  -4   6   9    2.73    0.17
  -3  -6   9    0.87    0.29
  -3   6   9    0.93    0.16
  -2  -6   9    4.44    0.47
  -2   6   9    4.13    0.31
  -1  -6   9    3.53    0.43
  -1   6   9    3.78    0.34
   0  -6   9    0.22    0.26
   0   6   9    0.10    0.18
   1  -6   9    2.06    0.36
   1   6   9    2.66    0.35
   2  -6   9    0.02    0.28
   2   6   9    0.22    0.23
   3  -6   9   -0.01    0.29
   3   6   9   -0.25    0.24
   4  -6   9    0.03    0.26
   4   6   9   -0.47    0.24
 -10  -7   9    0.37    0.33
 -10  -7   9    1.04    0.34
  -9  -7   9    0.05    0.27
  -9  -7   9   -0.21    0.25
   9   7  -9    0.58    0.29
  -8  -7   9    0.38    0.28
  -8  -7   9    0.33    0.26
   8   7  -9    0.51    0.30
  -7  -7   9    0.20    0.24
  -7  -7   9    0.21    0.25
   7   7  -9    0.31    0.27
  -6  -7   9    5.18    0.41
  -6  -7   9    4.13    0.47
   6   7  -9    5.66    0.52
  -5  -7   9    4.81    0.45
  -5  -7   9    4.14    0.34
  -4  -7   9   13.70    0.73
  -4   7   9   12.47    0.40
  -3  -7   9    9.99    0.61
  -3   7   9    9.23    0.40
  -2  -7   9    0.30    0.22
  -2   7   9    0.10    0.15
  -1  -7   9    5.24    0.52
  -1   7   9    4.60    0.38
   0  -7   9    4.26    0.45
   0   7   9    4.39    0.37
   1  -7   9    0.21    0.29
   1   7   9   -0.05    0.19
   2  -7   9    0.07    0.28
   2   7   9   -0.10    0.22
   3  -7   9    2.16    0.44
   3   7   9    3.17    0.45
  -9  -8   9   -0.06    0.28
  -9  -8   9   -0.04    0.28
   9   8  -9   -0.13    0.28
  -8  -8   9    0.78    0.34
  -8  -8   9    0.18    0.29
   8   8  -9    0.68    0.29
  -7  -8   9    1.50    0.36
  -7  -8   9    1.40    0.32
   7   8  -9    1.12    0.32
  -6  -8   9    0.64    0.24
  -6  -8   9    1.41    0.35
   6   8  -9    1.27    0.32
  -5  -8   9    3.54    0.47
  -4  -8   9    1.66    0.35
  -3  -8   9   -0.23    0.23
  -3   8   9    0.24    0.14
  -2  -8   9    0.19    0.24
  -2   8   9    0.28    0.17
  -1  -8   9    5.48    0.50
  -1   8   9    5.07    0.38
   0  -8   9    1.94    0.38
   0   8   9    3.27    0.37
   1  -8   9    1.11    0.32
   1   8   9    1.36    0.31
   2  -8   9    1.08    0.33
   2   8   9    0.88    0.30
  -8  -9   9    0.54    0.34
  -8  -9   9   -0.37    0.25
   8   9  -9    0.42    0.34
  -7  -9   9    0.10    0.26
  -7  -9   9    1.14    0.35
   7   9  -9    0.80    0.31
  -6  -9   9    0.29    0.27
   6   9  -9    0.19    0.26
  -5  -9   9    0.84    0.31
  -4  -9   9    0.62    0.32
  -3  -9   9    0.16    0.29
  -3   9   9    0.36    0.15
  -2  -9   9    0.42    0.27
  -2   9   9    0.27    0.17
  -1  -9   9   -0.41    0.26
  -1   9   9   -0.39    0.17
   0  -9   9    0.39    0.27
   0   9   9    0.33    0.24
   1  -9   9    0.18    0.31
   1   9   9    0.17    0.23
  -6 -10   9   -0.05    0.25
   6  10  -9   -0.15    0.24
  -5 -10   9    1.35    0.36
   5  10  -9    1.56    0.42
  -4 -10   9   -0.25    0.23
  -3 -10   9    2.12    0.41
  -3  10   9    1.41    0.23
  -2 -10   9   -0.19    0.22
  -2  10   9    0.12    0.17
  -1 -10   9    4.30    0.51
  -1  10   9    3.38    0.38
   0 -10   9    0.32    0.33
   0  10   9    0.26    0.24
 -12   0  10    0.22    0.31
 -11   0  10    3.00    0.48
 -10   0  10    1.37    0.22
  -9   0  10    0.08    0.15
  -8   0  10    2.13    0.24
  -7   0  10    1.37    0.20
  -6   0  10   -0.01    0.13
  -5   0  10   -0.02    0.15
  -4   0  10    0.17    0.17
  -3   0  10   11.08    0.53
  -2   0  10   16.85    0.71
  -1   0  10   11.44    0.59
   0   0  10    1.40    0.28
   1   0  10    7.48    0.51
   2   0  10    0.78    0.29
   3   0  10    0.55    0.30
   4   0  10    2.87    0.46
 -12  -1  10    1.38    0.41
 -11  -1  10    0.24    0.21
 -11  -1  10    0.05    0.24
 -10  -1  10    7.86    0.61
 -10  -1  10    6.96    0.44
  -9  -1  10    0.18    0.24
  -9  -1  10    0.06    0.17
  -9   1  10   -0.11    0.11
  -8  -1  10   -0.06    0.17
  -8  -1  10    0.25    0.17
  -8   1  10    0.04    0.12
  -7  -1  10    3.63    0.31
  -7   1  10    3.79    0.26
  -6  -1  10    0.99    0.20
  -6   1  10    1.25    0.19
  -5  -1  10    5.67    0.37
  -5   1  10    5.09    0.31
  -4  -1  10    2.94    0.32
  -4   1  10    3.26    0.29
  -3  -1  10   16.00    0.68
  -3   1  10   16.42    0.66
  -2  -1  10    2.05    0.32
  -2   1  10    1.97    0.28
  -1  -1  10    4.50    0.41
  -1   1  10    4.70    0.39
   0  -1  10    9.93    0.58
   0   1  10   10.39    0.57
   1  -1  10   -0.04    0.22
   1   1  10    0.03    0.22
   2  -1  10    0.67    0.29
   2   1  10    0.29    0.24
   3  -1  10    1.07    0.31
   3   1  10    0.01    0.22
   4  -1  10   -0.09    0.23
   4   1  10   -0.33    0.25
 -12  -2  10    0.58    0.35
 -11  -2  10    0.00    0.25
 -11  -2  10   -0.03    0.20
 -10  -2  10    1.12    0.31
 -10  -2  10    0.69    0.23
  -9  -2  10    0.27    0.25
  -9  -2  10    0.22    0.19
  -8  -2  10    1.66    0.31
  -8  -2  10    1.98    0.28
  -8   2  10    1.56    0.14
  -7  -2  10    0.25    0.18
  -7  -2  10    0.21    0.19
  -7   2  10    0.06    0.09
  -6  -2  10    1.74    0.27
  -6   2  10    1.55    0.18
  -5  -2  10    4.30    0.36
  -5   2  10    4.67    0.28
  -4  -2  10   -0.05    0.19
  -4   2  10    0.17    0.13
  -3  -2  10    3.44    0.37
  -3   2  10    4.29    0.32
  -2  -2  10   11.43    0.61
  -2   2  10   12.92    0.57
  -1  -2  10    7.65    0.51
  -1   2  10    7.84    0.47
   0  -2  10    3.28    0.40
   0   2  10    2.68    0.34
   1  -2  10    0.27    0.25
   1   2  10    0.40    0.20
   2  -2  10    0.01    0.25
   2   2  10   -0.30    0.21
   3  -2  10    1.72    0.35
   3   2  10    1.01    0.30
   4  -2  10    0.52    0.33
   4   2  10    0.19    0.30
 -11  -3  10    8.26    0.68
 -11  -3  10    8.92    0.56
 -10  -3  10    2.10    0.36
 -10  -3  10    2.43    0.37
  -9  -3  10   10.06    0.63
  -9  -3  10   10.52    0.58
  -8  -3  10    8.02    0.51
  -8  -3  10    8.66    0.54
  -7  -3  10    8.47    0.49
  -7  -3  10    6.75    0.47
  -6  -3  10   23.81    0.86
  -6  -3  10   23.43    0.89
  -6   3  10   23.03    0.68
  -5  -3  10    2.20    0.33
  -5   3  10    2.28    0.19
  -4  -3  10   27.60    1.03
  -4   3  10   28.56    0.89
  -3  -3  10    0.52    0.21
  -3   3  10    0.71    0.18
  -2  -3  10    3.43    0.36
  -2   3  10    3.59    0.31
  -1  -3  10    0.13    0.22
  -1   3  10    0.00    0.18
   0  -3  10   -0.13    0.22
   0   3  10    0.06    0.18
   1  -3  10    1.83    0.34
   1   3  10    2.08    0.33
   2  -3  10    1.44    0.32
   2   3  10    1.23    0.31
   3  -3  10   -0.05    0.24
   3   3  10    0.86    0.32
   4  -3  10    0.06    0.26
   4   3  10    0.44    0.32
 -11  -4  10   -0.07    0.25
 -11  -4  10   -0.04    0.30
 -10  -4  10    0.78    0.29
 -10  -4  10    1.22    0.34
  -9  -4  10    0.41    0.26
  -9  -4  10    0.27    0.25
  -8  -4  10    3.61    0.39
  -8  -4  10    3.41    0.38
  -7  -4  10    0.95    0.26
  -7  -4  10    0.81    0.22
   7   4 -10    0.60    0.23
  -6  -4  10    0.34    0.17
  -6  -4  10    0.54    0.23
  -5  -4  10    1.09    0.27
  -5   4  10    1.08    0.13
  -4  -4  10    0.16    0.21
  -4   4  10    0.17    0.12
  -3  -4  10   16.26    0.73
  -3   4  10   15.72    0.61
  -2  -4  10    0.48    0.22
  -2   4  10    0.39    0.18
  -1  -4  10    1.38    0.31
  -1   4  10    1.71    0.26
   0  -4  10    3.30    0.43
   0   4  10    3.44    0.37
   1  -4  10    4.97    0.52
   1   4  10    6.25    0.49
   2  -4  10    1.74    0.34
   2   4  10    1.72    0.31
   3  -4  10    4.10    0.48
   3   4  10    4.37    0.51
   4  -4  10    0.20    0.29
   4   4  10    0.92    0.35
 -11  -5  10    1.58    0.38
 -10  -5  10    1.15    0.32
 -10  -5  10    0.80    0.32
  -9  -5  10    0.45    0.26
  -9  -5  10    0.26    0.27
  -8  -5  10    2.00    0.34
  -8  -5  10    3.05    0.41
   8   5 -10    3.27    0.40
  -7  -5  10    0.50    0.24
  -7  -5  10    0.54    0.23
   7   5 -10    0.44    0.23
  -6  -5  10    0.15    0.22
  -6  -5  10    0.32    0.18
  -5  -5  10   -0.05    0.19
  -5  -5  10   -0.02    0.13
  -4  -5  10    0.03    0.23
  -4   5  10    0.03    0.11
  -3  -5  10    3.43    0.42
  -3   5  10    3.41    0.28
  -2  -5  10   -0.14    0.21
  -2   5  10    0.03    0.15
  -1  -5  10    1.19    0.31
  -1   5  10    0.70    0.22
   0  -5  10   -0.10    0.20
   0   5  10   -0.09    0.18
   1  -5  10    3.22    0.43
   1   5  10    2.89    0.39
   2  -5  10    0.83    0.34
   2   5  10    1.19    0.32
   3  -5  10   -0.03    0.30
   3   5  10    0.23    0.29
 -10  -6  10   -0.08    0.27
 -10  -6  10    0.15    0.26
  -9  -6  10    0.43    0.26
  -9  -6  10   -0.27    0.24
  -8  -6  10    0.84    0.27
  -8  -6  10    0.87    0.30
   8   6 -10    0.97    0.29
  -7  -6  10    0.27    0.21
  -7  -6  10    0.28    0.25
   7   6 -10    0.18    0.24
  -6  -6  10    0.62    0.24
  -6  -6  10    1.27    0.23
  -5  -6  10   -0.05    0.24
  -4  -6  10    0.11    0.21
  -4   6  10    0.20    0.11
  -3  -6  10    0.22    0.25
  -3   6  10    0.62    0.17
  -2  -6  10    0.21    0.27
  -2   6  10    0.24    0.17
  -1  -6  10    2.23    0.38
  -1   6  10    2.66    0.33
   0  -6  10    1.83    0.35
   0   6  10    2.07    0.33
   1  -6  10   -0.10    0.26
   1   6  10    0.18    0.26
   2  -6  10   -0.28    0.23
   2   6  10    0.03    0.25
   3  -6  10    0.54    0.35
   3   6  10    0.94    0.33
  -9  -7  10   -0.38    0.25
  -9  -7  10   -0.08    0.26
  -8  -7  10    1.73    0.34
  -8  -7  10    1.66    0.33
   8   7 -10    2.10    0.39
  -7  -7  10    0.79    0.23
  -7  -7  10    0.63    0.29
   7   7 -10    1.34    0.32
  -6  -7  10    0.24    0.28
  -5  -7  10   -0.13    0.24
  -4  -7  10    0.47    0.29
  -4   7  10    0.65    0.12
  -3  -7  10    0.00    0.25
  -3   7  10    0.11    0.14
  -2  -7  10    1.69    0.35
  -2   7  10    1.80    0.28
  -1  -7  10   -0.14    0.23
  -1   7  10    0.40    0.21
   0  -7  10   -0.05    0.24
   0   7  10    0.32    0.23
   1  -7  10    0.12    0.31
   1   7  10    0.38    0.26
   2  -7  10    0.75    0.30
   2   7  10   -0.06    0.26
  -8  -8  10    1.71    0.35
  -8  -8  10    2.07    0.40
   8   8 -10    1.83    0.41
  -7  -8  10    0.24    0.25
   7   8 -10   -0.01    0.27
  -6  -8  10    0.83    0.33
   6   8 -10    1.02    0.31
  -5  -8  10   11.27    0.69
  -4  -8  10    3.50    0.45
  -3  -8  10    3.14    0.45
  -3   8  10    3.76    0.29
  -2  -8  10    0.18    0.29
  -2   8  10   -0.14    0.16
  -1  -8  10    1.20    0.36
  -1   8  10    1.13    0.25
   0  -8  10    0.45    0.30
   0   8  10    0.44    0.25
   1  -8  10    0.12    0.31
   1   8  10   -0.34    0.23
  -7  -9  10    0.10    0.30
   7   9 -10   -0.27    0.24
  -6  -9  10   15.76    0.90
  -5  -9  10    2.88    0.45
  -4  -9  10    5.34    0.57
  -3  -9  10    0.21    0.30
  -3   9  10    0.08    0.15
  -2  -9  10    0.70    0.35
  -2   9  10    0.46    0.21
  -1  -9  10    0.73    0.37
  -1   9  10    0.42    0.23
   0  -9  10    0.01    0.32
   0   9  10    0.04    0.22
  -4 -10  10    0.33    0.34
 -10   0  11    0.10    0.15
  -9   0  11    0.11    0.15
  -8   0  11    0.12    0.14
  -7   0  11    0.24    0.14
  -6   0  11   -0.13    0.15
  -5   0  11    0.15    0.17
  -4   0  11   -0.08    0.18
  -3   0  11    0.11    0.18
  -2   0  11   -0.05    0.18
  -1   0  11    0.06    0.20
   0   0  11   -0.03    0.21
   1   0  11   -0.11    0.24
   2   0  11   -0.03    0.21
   3   0  11   -0.45    0.24
 -11  -1  11    0.11    0.29
 -11  -1  11    0.33    0.20
 -10  -1  11   -0.01    0.17
  -9  -1  11    0.09    0.17
  -9   1  11    0.09    0.13
  -8  -1  11    0.08    0.16
  -8   1  11    0.05    0.13
  -7  -1  11    1.14    0.22
  -7   1  11    1.01    0.18
  -6  -1  11    0.04    0.18
  -6   1  11    0.31    0.15
  -5  -1  11    0.04    0.17
  -5   1  11    0.08    0.15
  -4  -1  11    2.95    0.33
  -4   1  11    3.36    0.32
  -3  -1  11    0.48    0.21
  -3   1  11    1.32    0.24
  -2  -1  11    0.54    0.24
  -2   1  11    0.17    0.19
  -1  -1  11    0.04    0.18
  -1   1  11    0.60    0.23
   0  -1  11    1.14    0.27
   0   1  11    0.86    0.28
   1  -1  11    0.28    0.25
   1   1  11    0.17    0.20
   2  -1  11    0.38    0.30
   2   1  11    0.45    0.26
   3  -1  11    0.62    0.34
   3   1  11    0.23    0.30
 -11  -2  11    1.44    0.28
 -11  -2  11    0.98    0.32
 -10  -2  11    3.20    0.42
 -10  -2  11    2.78    0.35
  -9  -2  11    0.12    0.20
  -9  -2  11    0.08    0.24
  -8  -2  11    1.37    0.25
  -8   2  11    1.02    0.13
  -7  -2  11    3.83    0.35
  -7   2  11    4.21    0.25
  -6  -2  11    7.75    0.49
  -6   2  11    8.31    0.37
  -5  -2  11   17.49    0.75
  -5   2  11   16.71    0.63
  -4  -2  11   13.27    0.65
  -4   2  11   13.98    0.58
  -3  -2  11    5.50    0.44
  -3   2  11    4.87    0.37
  -2  -2  11    2.70    0.37
  -2   2  11    2.46    0.33
  -1  -2  11    0.08    0.22
  -1   2  11    0.23    0.22
   0  -2  11    0.50    0.26
   0   2  11    0.51    0.24
   1  -2  11   -0.54    0.22
   1   2  11    0.05    0.19
   2  -2  11    0.00    0.27
   2   2  11    0.00    0.25
   3  -2  11    1.35    0.38
   3   2  11    2.17    0.40
 -11  -3  11    3.47    0.42
 -11  -3  11    2.59    0.45
 -10  -3  11    7.56    0.52
 -10  -3  11    6.97    0.59
  -9  -3  11    0.21    0.20
  -9  -3  11    0.41    0.25
  -8  -3  11    5.62    0.45
  -8  -3  11    6.25    0.47
  -7  -3  11    0.25    0.23
  -6  -3  11    8.31    0.51
  -6   3  11    8.71    0.34
  -5  -3  11    1.25    0.27
  -5   3  11    1.70    0.22
  -4  -3  11    0.93    0.26
  -4   3  11    1.31    0.21
  -3  -3  11    2.15    0.34
  -3   3  11    2.25    0.28
  -2  -3  11    3.13    0.40
  -2   3  11    2.79    0.32
  -1  -3  11    1.01    0.29
  -1   3  11    1.10    0.26
   0  -3  11    0.70    0.29
   0   3  11    0.79    0.26
   1  -3  11    6.43    0.57
   1   3  11    6.00    0.51
   2  -3  11    2.10    0.41
   2   3  11    1.81    0.37
   3  -3  11    1.71    0.39
   3   3  11    1.09    0.36
 -11  -4  11    0.22    0.29
 -10  -4  11   -0.12    0.25
 -10  -4  11   -0.08    0.23
  -9  -4  11    1.10    0.29
  -9  -4  11    0.63    0.27
  -8  -4  11    0.34    0.23
  -8  -4  11    0.76    0.26
  -7  -4  11   -0.01    0.20
  -7  -4  11    0.02    0.19
  -6  -4  11    0.15    0.22
  -5  -4  11    9.49    0.58
  -5   4  11    9.43    0.38
  -4  -4  11    0.21    0.23
  -4   4  11    0.53    0.16
  -3  -4  11    8.39    0.56
  -3   4  11    8.14    0.44
  -2  -4  11    1.58    0.33
  -2   4  11    1.29    0.25
  -1  -4  11    0.28    0.22
  -1   4  11    0.49    0.23
   0  -4  11    1.15    0.32
   0   4  11    1.07    0.28
   1  -4  11    5.13    0.51
   1   4  11    5.40    0.50
   2  -4  11    0.53    0.28
   2   4  11    0.02    0.25
 -10  -5  11    0.16    0.25
 -10  -5  11    0.47    0.28
  -9  -5  11    1.30    0.32
  -9  -5  11    0.88    0.29
  -8  -5  11    1.84    0.33
  -8  -5  11    2.31    0.37
  -7  -5  11    2.89    0.41
  -7  -5  11    3.81    0.36
  -6  -5  11    0.82    0.27
  -5  -5  11    3.68    0.43
  -5   5  11    2.73    0.18
  -4  -5  11   -0.13    0.23
  -4   5  11    0.06    0.13
  -3  -5  11    0.05    0.22
  -3   5  11    0.10    0.16
  -2  -5  11    0.11    0.23
  -2   5  11    0.02    0.18
  -1  -5  11    1.25    0.33
  -1   5  11    1.23    0.25
   0  -5  11    0.77    0.28
   0   5  11    0.79    0.27
   1  -5  11    0.79    0.30
   1   5  11    0.66    0.29
   2  -5  11    2.69    0.44
   2   5  11    1.98    0.38
  -9  -6  11    0.21    0.26
  -9  -6  11    0.08    0.24
  -8  -6  11    0.81    0.29
  -8  -6  11    1.11    0.27
  -7  -6  11    0.06    0.19
  -7  -6  11    0.16    0.26
   7   6 -11   -0.09    0.23
  -6  -6  11    0.28    0.25
  -5  -6  11    0.36    0.28
  -4  -6  11    3.55    0.42
  -4   6  11    3.79    0.25
  -3  -6  11    0.75    0.30
  -3   6  11    0.57    0.18
  -2  -6  11    7.50    0.61
  -2   6  11    7.14    0.44
  -1  -6  11    0.22    0.24
  -1   6  11    0.38    0.22
   0  -6  11   -0.03    0.29
   0   6  11   -0.01    0.20
   1  -6  11    3.14    0.50
   1   6  11    3.54    0.44
  -9  -7  11   -0.44    0.20
  -8  -7  11    0.13    0.23
  -8  -7  11    0.09    0.26
   8   7 -11   -0.42    0.25
  -7  -7  11    0.30    0.27
   7   7 -11    0.74    0.28
  -6  -7  11   -0.01    0.26
  -5  -7  11    0.08    0.28
  -4  -7  11    1.43    0.36
  -4   7  11    1.21    0.18
  -3  -7  11    0.76    0.33
  -3   7  11    0.68    0.18
  -2  -7  11    0.20    0.29
  -2   7  11   -0.11    0.17
  -1  -7  11    0.07    0.30
  -1   7  11   -0.09    0.19
   0  -7  11   -0.31    0.28
   0   7  11    0.28    0.24
  -7  -8  11    0.60    0.33
   7   8 -11    0.78    0.34
  -6  -8  11    2.58    0.43
  -5  -8  11    0.45    0.31
  -4  -8  11    2.73    0.46
  -3  -8  11    0.64    0.34
  -3   8  11   -0.04    0.16
  -2  -8  11    0.30    0.29
  -2   8  11    0.36    0.20
  -1  -8  11   -0.25    0.30
  -1   8  11   -0.17    0.20
  -5  -9  11    0.93    0.35
  -4  -9  11    0.05    0.28
  -3  -9  11    3.17    0.47
  -3   9  11    2.73    0.28
 -11   0  12   -0.09    0.17
 -10   0  12    4.19    0.33
  -9   0  12   -0.23    0.15
  -8   0  12    0.66    0.19
  -7   0  12    1.15    0.21
  -6   0  12    5.09    0.37
  -5   0  12   20.62    0.81
  -4   0  12    0.26    0.20
  -3   0  12    0.01    0.19
  -2   0  12    0.48    0.23
  -1   0  12    2.43    0.38
   0   0  12    0.23    0.24
   1   0  12   -0.17    0.25
   2   0  12    0.58    0.33
 -11  -1  12   -0.01    0.19
 -10  -1  12    0.36    0.19
  -9  -1  12    0.95    0.23
  -9   1  12    1.21    0.18
  -8  -1  12    0.69    0.22
  -8   1  12    0.87    0.17
  -7  -1  12    0.88    0.22
  -7   1  12    0.86    0.18
  -6  -1  12    3.01    0.33
  -6   1  12    3.03    0.30
  -5  -1  12   -0.01    0.20
  -5   1  12    0.43    0.19
  -4  -1  12    3.06    0.38
  -4   1  12    2.74    0.33
  -3  -1  12    0.07    0.22
  -3   1  12    0.47    0.21
  -2  -1  12    2.38    0.37
  -2   1  12    1.67    0.31
  -1  -1  12    1.63    0.32
  -1   1  12    2.59    0.37
   0  -1  12    0.11    0.22
   0   1  12   -0.48    0.21
   1  -1  12    1.95    0.38
   1   1  12    2.29    0.39
   2  -1  12   -0.20    0.27
   2   1  12    0.21    0.29
 -10  -2  12    0.17    0.20
  -9  -2  12    0.18    0.20
  -8  -2  12    7.92    0.50
  -8   2  12    8.21    0.34
  -7  -2  12    1.52    0.27
  -7   2  12    2.41    0.22
  -6  -2  12    5.43    0.44
  -6   2  12    4.61    0.32
  -5  -2  12   31.38    1.12
  -5   2  12   29.65    1.01
  -4  -2  12    6.47    0.48
  -4   2  12    7.22    0.43
  -3  -2  12    7.75    0.54
  -3   2  12    8.27    0.49
  -2  -2  12    0.72    0.28
  -2   2  12    0.73    0.23
  -1  -2  12    0.64    0.28
  -1   2  12    0.92    0.28
   0  -2  12    2.57    0.39
   0   2  12    2.83    0.41
   1  -2  12   -0.01    0.27
   1   2  12    0.06    0.25
   2  -2  12    0.76    0.33
   2   2  12    0.15    0.29
 -10  -3  12    0.72    0.29
 -10  -3  12    0.39    0.25
  -9  -3  12    2.98    0.39
  -8  -3  12    1.27    0.29
  -7  -3  12    4.39    0.42
  -6  -3  12    0.81    0.26
  -6   3  12    1.39    0.19
  -5  -3  12   -0.07    0.21
  -5   3  12    0.14    0.15
  -4  -3  12    0.41    0.26
  -4   3  12    0.71    0.20
  -3  -3  12    0.30    0.25
  -3   3  12    0.56    0.21
  -2  -3  12    0.80    0.29
  -2   3  12    1.28    0.27
  -1  -3  12   -0.07    0.24
  -1   3  12    0.18    0.21
   0  -3  12   -0.14    0.25
   0   3  12   -0.04    0.23
   1  -3  12    2.61    0.44
   1   3  12    3.38    0.45
 -10  -4  12    0.53    0.28
 -10  -4  12    0.56    0.26
  -9  -4  12    4.85    0.48
  -9  -4  12    4.47    0.49
  -8  -4  12    8.03    0.57
  -7  -4  12    1.73    0.32
  -6  -4  12    0.40    0.25
  -5  -4  12    0.17    0.23
  -5   4  12   -0.19    0.11
  -4  -4  12    0.01    0.22
  -4   4  12    0.19    0.16
  -3  -4  12    3.08    0.43
  -3   4  12    3.07    0.33
  -2  -4  12    2.09    0.36
  -2   4  12    3.13    0.36
  -1  -4  12   -0.04    0.27
  -1   4  12   -0.03    0.20
   0  -4  12   -0.23    0.26
   0   4  12   -0.14    0.24
   1  -4  12   -0.20    0.28
   1   4  12   -0.12    0.23
  -9  -5  12    3.88    0.45
  -9  -5  12    3.47    0.45
  -8  -5  12    3.89    0.41
  -8  -5  12    4.65    0.50
  -7  -5  12    2.49    0.38
  -6  -5  12    1.13    0.31
  -5  -5  12    1.38    0.34
  -5   5  12    1.22    0.18
  -4  -5  12    0.13    0.27
  -4   5  12    0.04    0.15
  -3  -5  12    0.39    0.25
  -3   5  12    0.48    0.19
  -2  -5  12    0.04    0.27
  -2   5  12    0.05    0.21
  -1  -5  12   -0.01    0.27
  -1   5  12   -0.24    0.21
   0  -5  12    1.88    0.42
   0   5  12    2.12    0.35
  -8  -6  12   -0.15    0.25
  -7  -6  12    1.31    0.35
  -6  -6  12   -0.25    0.19
  -5  -6  12    0.91    0.32
  -4  -6  12    1.45    0.35
  -4   6  12    0.79    0.18
  -3  -6  12    0.01    0.24
  -3   6  12    0.17    0.18
  -2  -6  12    0.67    0.32
  -2   6  12   -0.09    0.20
  -1  -6  12    3.49    0.52
  -1   6  12    3.40    0.41
   0  -6  12    0.94    0.37
   0   6  12   -0.27    0.23
  -7  -7  12    1.19    0.36
   7   7 -12    1.43    0.37
  -6  -7  12    0.42    0.27
  -5  -7  12    1.90    0.37
  -4  -7  12    0.00    0.29
  -3  -7  12    1.18    0.38
  -3   7  12    1.21    0.23
  -2  -7  12    0.09    0.32
  -2   7  12   -0.11    0.19
 -10   0  13   -0.15    0.16
  -9   0  13    0.07    0.17
  -8   0  13   -0.09    0.16
  -7   0  13    0.05    0.18
  -6   0  13    0.08    0.19
  -5   0  13    0.04    0.20
  -4   0  13   -0.02    0.21
  -3   0  13    0.19    0.23
  -2   0  13   -0.11    0.22
  -1   0  13   -0.34    0.22
   0   0  13   -0.38    0.19
 -10  -1  13    2.16    0.33
  -9  -1  13   -0.22    0.17
  -9   1  13    0.28    0.14
  -8  -1  13    2.11    0.30
  -8   1  13    1.81    0.26
  -7  -1  13    1.83    0.29
  -7   1  13    1.79    0.27
  -6  -1  13    0.27    0.21
  -6   1  13   -0.07    0.18
  -5  -1  13    2.74    0.36
  -5   1  13    3.32    0.34
  -4  -1  13   -0.14    0.22
  -4   1  13    0.06    0.20
  -3  -1  13    0.33    0.24
  -3   1  13    0.94    0.26
  -2  -1  13   -0.17    0.21
  -2   1  13    0.41    0.24
  -1  -1  13    0.27    0.26
  -1   1  13    0.47    0.27
   0  -1  13    0.23    0.27
   0   1  13    0.09    0.24
 -10  -2  13    0.04    0.21
  -9  -2  13   -0.13    0.19
  -8  -2  13    2.58    0.36
  -7  -2  13    0.96    0.26
  -7   2  13    1.00    0.18
  -6  -2  13    0.15    0.22
  -6   2  13    0.14    0.16
  -5  -2  13    0.99    0.27
  -5   2  13    1.10    0.23
  -4  -2  13    0.42    0.26
  -4   2  13    0.58    0.22
  -3  -2  13    0.25    0.25
  -3   2  13    0.63    0.25
  -2  -2  13    0.43    0.27
  -2   2  13    0.36    0.23
  -1  -2  13    3.12    0.46
  -1   2  13    2.23    0.36
   0  -2  13    1.54    0.37
   0   2  13    1.16    0.32
  -9  -3  13    1.28    0.31
  -8  -3  13    0.52    0.26
  -7  -3  13    1.94    0.34
  -6  -3  13    1.41    0.31
  -6   3  13    1.46    0.23
  -5  -3  13    0.08    0.24
  -5   3  13    0.45    0.18
  -4  -3  13    0.01    0.23
  -4   3  13    0.12    0.19
  -3  -3  13   -0.13    0.23
  -3   3  13    0.11    0.20
  -2  -3  13    1.44    0.34
  -2   3  13    0.54    0.25
  -1  -3  13   -0.08    0.27
  -1   3  13    0.04    0.25
   0  -3  13    1.09    0.37
   0   3  13    1.12    0.32
  -9  -4  13    0.48    0.29
  -8  -4  13    7.58    0.58
  -7  -4  13    0.15    0.26
  -6  -4  13    1.56    0.35
  -5  -4  13    0.36    0.25
  -5   4  13    0.00    0.15
  -4  -4  13    0.19    0.27
  -4   4  13    0.01    0.18
  -3  -4  13    1.28    0.30
  -3   4  13    1.04    0.25
  -2  -4  13    0.35    0.27
  -2   4  13    0.32    0.23
  -1  -4  13    1.16    0.37
  -1   4  13    1.44    0.32
  -8  -5  13    0.18    0.27
  -7  -5  13    0.03    0.23
  -6  -5  13    0.31    0.28
  -5  -5  13   -0.27    0.24
  -5   5  13    0.19    0.14
  -4  -5  13    2.34    0.41
  -4   5  13    2.30    0.29
  -3  -5  13    0.56    0.28
  -3   5  13    0.21    0.20
  -2  -5  13    0.71    0.32
  -2   5  13    1.06    0.27
  -6  -6  13    0.40    0.31
  -5  -6  13    0.22    0.29
  -4  -6  13    0.68    0.30
  -4   6  13    0.44    0.18
  -3  -6  13    0.82    0.34
  -3   6  13    0.45    0.22
  -8   0  14    0.90    0.23
  -7   0  14    3.14    0.36
  -6   0  14   21.24    0.86
  -5   0  14    4.10    0.44
  -4   0  14    2.60    0.39
  -3   0  14    7.31    0.54
  -2   0  14    2.72    0.42
  -8  -1  14    0.47    0.22
  -8   1  14   -0.01    0.17
  -7  -1  14    2.85    0.37
  -7   1  14    2.67    0.31
  -6  -1  14    0.34    0.24
  -6   1  14    0.31    0.21
  -5  -1  14    6.14    0.51
  -5   1  14    6.61    0.48
  -4  -1  14    1.26    0.33
  -4   1  14    0.84    0.27
  -3  -1  14    0.04    0.23
  -3   1  14    0.42    0.26
  -2  -1  14   -0.23    0.23
  -2   1  14    0.47    0.27
  -8  -2  14    1.84    0.32
  -7  -2  14    2.93    0.41
  -7   2  14    3.52    0.30
  -6  -2  14    0.03    0.25
  -6   2  14    0.20    0.18
  -5  -2  14   -0.01    0.25
  -5   2  14   -0.10    0.18
  -4  -2  14    0.17    0.23
  -4   2  14    0.05    0.21
  -3  -2  14   -0.24    0.26
  -3   2  14    0.09    0.24
  -2  -2  14    0.56    0.29
  -2   2  14    0.35    0.25
  -7  -3  14    0.88    0.27
  -6  -3  14    0.59    0.28
  -6   3  14    1.05    0.21
  -5  -3  14    0.52    0.30
  -5   3  14    0.65    0.20
  -4  -3  14    0.51    0.30
  -4   3  14    0.12    0.20
  -3  -3  14    0.41    0.29
  -3   3  14    0.61    0.26
  -7  -4  14    0.06    0.25
  -6  -4  14   -0.08    0.24
  -5  -4  14    0.03    0.26
  -5   4  14   -0.19    0.16
  -4  -4  14    0.11    0.28
  -4   4  14    0.43    0.22
   0   0   0    0.00    0.00
;
_shelx_hkl_checksum     42500
_shelx_res_file
;
    d12202.res created by SHELXL-2014/7
TITL mo_d12202mo_0m in P2(1)/c
CELL 0.71073 9.8029 10.4175 11.4984 90.000 115.138 90.000
ZERR 4.00 0.0013 0.0013 0.0015 0.000 0.004 0.000
LATT 1
SYMM -x, y+1/2, -z+1/2
SFAC C H N
UNIT 52 48 8
TEMP -126.150
SIZE 0.110 0.220 0.320
ACTA
L.S. 4
FMAP 2
PLAN 20
HTAB
BOND $H
CONF
WGHT    0.049700    0.172800
FVAR       0.25499
N1    3    0.155600    0.682105    0.222406    11.00000    0.03411    0.03355 =
         0.03039    0.00248    0.01266   -0.00040
N2    3    0.224871    0.957973    0.309740    11.00000    0.05398    0.02315 =
         0.04793   -0.00181    0.03049   -0.00002
C1    1    0.201756    0.562744    0.217429    11.00000    0.05070    0.03351 =
         0.04649   -0.01017    0.02861   -0.00985
AFIX  43
H1A   2    0.179411    0.527273    0.135202    11.00000   -1.20000
AFIX   0
C2    1    0.278941    0.488118    0.322534    11.00000    0.04957    0.02568 =
         0.07958    0.01011    0.04589    0.00637
AFIX  43
H2A   2    0.309449    0.403600    0.313378    11.00000   -1.20000
AFIX   0
C3    1    0.311310    0.537925    0.441342    11.00000    0.02791    0.04984 =
         0.05573    0.03226    0.02075    0.00944
AFIX  43
H3A   2    0.364703    0.488387    0.516479    11.00000   -1.20000
AFIX   0
C4    1    0.265249    0.661426    0.450634    11.00000    0.03389    0.04766 =
         0.02887    0.00276    0.01493   -0.00816
AFIX  43
H4A   2    0.286449    0.698205    0.532123    11.00000   -1.20000
AFIX   0
C5    1    0.187812    0.730291    0.339135    11.00000    0.03024    0.02569 =
         0.03359    0.00148    0.01745   -0.00205
C6    1    0.132279    0.864888    0.339970    11.00000    0.06741    0.02831 =
         0.07155    0.00403    0.05087    0.00532
AFIX  23
H6A   2    0.026120    0.872066    0.275879    11.00000   -1.20000
H6B   2    0.136309    0.884225    0.425669    11.00000   -1.20000
AFIX   0
C7    1    0.155471    1.029767    0.213824    11.00000    0.03709    0.02559 =
         0.04530   -0.00650    0.02423    0.00138
AFIX  43
H7A   2    0.049614    1.019227    0.167741    11.00000   -1.20000
AFIX   0
C8    1    0.229900    1.128612    0.169893    11.00000    0.03216    0.02437 =
         0.03433   -0.00641    0.01856    0.00117
C9    1    0.144688    1.198091    0.059541    11.00000    0.03034    0.02932 =
         0.03328   -0.00568    0.01246    0.00353
AFIX  43
H9A   2    0.039235    1.183528    0.016062    11.00000   -1.20000
AFIX   0
C10   1    0.211989    1.288400    0.012285    11.00000    0.04158    0.03113 =
         0.03122    0.00073    0.01556    0.00490
AFIX  43
H10A  2    0.152964    1.334587   -0.063861    11.00000   -1.20000
AFIX   0
C11   1    0.364323    1.311143    0.075692    11.00000    0.04687    0.02872 =
         0.03973   -0.00401    0.02622   -0.00316
AFIX  43
H11A  2    0.410473    1.373226    0.043480    11.00000   -1.20000
AFIX   0
C12   1    0.450539    1.243387    0.186694    11.00000    0.03073    0.03559 =
         0.03965   -0.00936    0.01677   -0.00398
AFIX  43
H12A  2    0.555611    1.259652    0.230470    11.00000   -1.20000
AFIX   0
C13   1    0.384588    1.152276    0.234116    11.00000    0.03426    0.03010 =
         0.02998   -0.00402    0.01272    0.00329
AFIX  43
H13A  2    0.444221    1.105995    0.310024    11.00000   -1.20000
AFIX   0
HKLF 4 1 1 0 0 0 1 0 0 0 1
REM  mo_d12202mo_0m in P2(1)/c
REM R1 =  0.0450 for    1712 Fo > 4sig(Fo)  and  0.0717 for all    2427 data
REM    136 parameters refined using      0 restraints
END
WGHT      0.0493      0.1762
REM No hydrogen bonds found for HTAB generation
REM Highest difference peak  0.166,  deepest hole -0.201,  1-sigma level  0.042
Q1    1   0.1060  0.5832  0.0820  11.00000  0.05    0.17
Q2    1   0.0613  0.8869  0.3654  11.00000  0.05    0.17
Q3    1   0.0605  0.7464  0.1688  11.00000  0.05    0.16
Q4    1   0.1933  1.2614  0.0645  11.00000  0.05    0.15
Q5    1   0.3952  0.5205  0.5815  11.00000  0.05    0.14
Q6    1   0.5499  1.2426  0.0758  11.00000  0.05    0.14
Q7    1   0.0221  0.8553  0.1954  11.00000  0.05    0.14
Q8    1   0.2058  0.8671  0.4182  11.00000  0.05    0.13
Q9    1   0.3389  0.6159  0.4611  11.00000  0.05    0.13
Q10   1   0.1551  0.7948  0.3357  11.00000  0.05    0.13
Q11   1   0.3162  1.1243  0.1781  11.00000  0.05    0.13
Q12   1   0.3049  0.9642  0.3767  11.00000  0.05    0.13
Q13   1   0.2220  0.5357  0.2821  11.00000  0.05    0.12
Q14   1   0.4631  0.7250  0.5472  11.00000  0.05    0.12
Q15   1   0.1900  1.0992  0.2048  11.00000  0.05    0.12
Q16   1   0.4538  0.3981  0.4554  11.00000  0.05    0.12
Q17   1   0.1768  1.1823  0.1371  11.00000  0.05    0.12
Q18   1   0.4171  1.1741  0.1831  11.00000  0.05    0.11
Q19   1  -0.0172  0.9156  0.4068  11.00000  0.05    0.11
Q20   1   0.2808  0.7030  0.4030  11.00000  0.05    0.11
;
_shelx_res_checksum     44670
