# Supplementary material for: Crystal structure of (E)-(benzyl­idene)(pyridin-2-ylmeth­yl)amine
Source: Acta Crystallogr E Crystallogr Commun. 2015 Dec 12;71(Pt 12):o1040. doi: 10.1107/S2056989015023324 (PMC4719968; doi:10.1107/S2056989015023324)
Supplement: Supplementary file 2 [file e-71-o1040-Isup2.hkl]

data_I                                                                          
_shelx_title ' mo_d12202mo_0m in P2(1)/c'                                       
_shelx_refln_list_code          4                                               
_shelx_F_calc_maximum      136.92                                               
_exptl_crystal_F_000       416.00                                               
_reflns_d_resolution_high  0.7698                                               
                                                                                
loop_                                                                           
 _space_group_symop_operation_xyz                                               
 'x, y, z'                                                                      
 '-x, y+1/2, -z+1/2'                                                            
 '-x, -y, -z'                                                                   
 'x, -y-1/2, z-1/2'                                                             
                                                                                
_cell_length_a     9.8029                                                       
_cell_length_b    10.4175                                                       
_cell_length_c    11.4984                                                       
_cell_angle_alpha  90.000                                                       
_cell_angle_beta  115.138                                                       
_cell_angle_gamma  90.000                                                       
                                                                                
_shelx_F_squared_multiplier     1.000                                           
                                                                                
loop_                                                                           
 _refln_index_h                                                                 
 _refln_index_k                                                                 
 _refln_index_l                                                                 
 _refln_F_squared_calc                                                          
 _refln_F_squared_meas                                                          
 _refln_F_squared_sigma                                                         
 _refln_observed_status                                                         
   1   0   0        339.76        271.14         8.00 o                         
   2   0   0      18747.57      15379.69       397.10 o                         
   3   0   0       4467.15       4350.45       112.58 o                         
   4   0   0         56.74         49.83         3.54 o                         
   5   0   0        768.14        922.32        26.30 o                         
   6   0   0        123.02        132.42         6.46 o                         
   7   0   0         60.00         56.98         4.92 o                         
   8   0   0          1.56         -0.08         2.07 o                         
   9   0   0          8.41          7.25         2.69 o                         
  10   0   0         30.52         24.82         3.58 o                         
  11   0   0          0.96          2.15         4.46 o                         
   1   1   0          4.65         -0.43         0.43 o                         
   2   1   0       3172.29       3022.30        50.83 o                         
   3   1   0       1060.53       1090.99        18.19 o                         
   4   1   0         59.10         60.40         2.16 o                         
   5   1   0         51.38         43.04         2.01 o                         
   6   1   0        111.61        112.61         3.87 o                         
   7   1   0         44.87         45.09         2.66 o                         
   8   1   0         92.13         80.27         4.17 o                         
   9   1   0         50.34         42.62         3.29 o                         
  10   1   0         14.11         10.84         2.51 o                         
  11   1   0          3.23          9.33         4.23 o                         
   0   2   0        863.00        948.31        25.07 o                         
   1   2   0        122.57        103.75         2.27 o                         
   2   2   0        952.12        939.29        15.85 o                         
   3   2   0        947.83       1017.52        14.01 o                         
   4   2   0        458.11        472.90         8.34 o                         
   5   2   0        265.31        284.79         5.80 o                         
   6   2   0         12.96         11.26         1.59 o                         
   7   2   0          0.00          1.18         1.87 o                         
   8   2   0          5.61          4.31         1.76 o                         
   9   2   0          0.00          1.57         1.85 o                         
  10   2   0         38.01         35.39         4.01 o                         
  11   2   0         30.27         32.23         3.52 o                         
   1   3   0        754.99        737.57        13.35 o                         
   2   3   0          1.69         -0.17         0.76 o                         
   3   3   0          0.12         -0.75         0.86 o                         
   4   3   0         22.82         21.16         1.45 o                         
   5   3   0         29.56         25.97         2.24 o                         
   6   3   0         11.41         12.80         1.75 o                         
   7   3   0         14.56         15.56         1.91 o                         
   8   3   0         68.96         79.88         3.65 o                         
   9   3   0          0.03         -1.44         2.28 o                         
  10   3   0         30.43         31.68         3.86 o                         
  11   3   0          4.84         13.70         3.46 o                         
   0   4   0        659.14        635.49        17.99 o                         
   1   4   0         37.70         38.37         1.64 o                         
   2   4   0        154.19        150.33         4.73 o                         
   3   4   0        172.13        186.45         4.20 o                         
   4   4   0        138.00        123.93         3.34 o                         
   5   4   0          0.07          1.88         1.15 o                         
   6   4   0         96.92         93.43         3.98 o                         
   7   4   0         17.17         22.20         2.15 o                         
   8   4   0        243.62        253.98        10.46 o                         
   9   4   0          0.75         -1.06         2.43 o                         
  10   4   0          0.53         -1.90         2.58 o                         
  11   4   0         12.51         12.26         8.77 o                         
   1   5   0        374.67        423.36         7.60 o                         
   2   5   0        297.40        308.75         6.00 o                         
   3   5   0        296.04        297.93         6.02 o                         
   4   5   0         13.72         10.44         2.42 o                         
   5   5   0          0.02         -0.18         1.15 o                         
   6   5   0        779.41        737.54        14.85 o                         
   7   5   0          3.56          9.38         3.84 o                         
   8   5   0        118.78        116.73         8.61 o                         
   9   5   0         78.39         80.90         8.00 o                         
  10   5   0         16.10         17.53         5.54 o                         
   0   6   0        912.13        821.00        17.61 o                         
   1   6   0         37.38         43.22         2.09 o                         
   2   6   0        285.20        278.00         5.79 o                         
   3   6   0        153.88        154.93         4.02 o                         
   4   6   0        157.05        156.31         4.23 o                         
   5   6   0         67.22         70.96         3.03 o                         
   6   6   0          0.72          0.38         2.39 o                         
   7   6   0         85.59         96.28         7.38 o                         
   8   6   0        212.39        219.78        11.38 o                         
   9   6   0        115.10        114.89         8.77 o                         
  10   6   0         14.31          3.54         4.77 o                         
   1   7   0         62.33         68.22         2.63 o                         
   2   7   0         17.03         18.07         1.79 o                         
   3   7   0        265.56        278.35         6.19 o                         
   4   7   0         10.08         12.99         1.69 o                         
   5   7   0        344.14        341.74         7.59 o                         
   6   7   0         14.54         15.55         3.08 o                         
   7   7   0          3.76          1.54         3.38 o                         
   8   7   0         51.43         46.45         6.31 o                         
   9   7   0          6.46         16.61         5.38 o                         
   0   8   0         14.18         14.76         2.23 o                         
   1   8   0         43.48         41.97         2.18 o                         
   2   8   0         60.21         65.12         2.96 o                         
   3   8   0          3.56          4.32         1.56 o                         
   4   8   0         73.48         71.27         4.29 o                         
   5   8   0         28.40         35.45         8.31 o                         
   6   8   0         69.73         60.42         4.71 o                         
   7   8   0         14.37         14.76         3.53 o                         
   8   8   0          5.47         14.46         5.23 o                         
   9   8   0          3.25          2.00         4.15 o                         
   1   9   0         10.03         11.94         1.55 o                         
   2   9   0          6.44          4.93         1.70 o                         
   3   9   0          3.46          2.07         2.23 o                         
   4   9   0         43.64         44.52         3.86 o                         
   5   9   0         30.39         29.74         6.31 o                         
   6   9   0          1.24          4.00         2.65 o                         
   7   9   0          0.49         -1.07         2.45 o                         
   8   9   0          6.62         11.07         5.38 o                         
   0  10   0         82.78         81.12         4.40 o                         
   1  10   0         16.52         19.91         1.96 o                         
   2  10   0          2.83          3.17         1.71 o                         
   3  10   0          5.87          1.99         2.29 o                         
   4  10   0         17.86         22.50         3.46 o                         
   5  10   0         16.97         20.72         3.32 o                         
   6  10   0         18.67         17.15         3.92 o                         
   7  10   0          6.59         10.33         3.75 o                         
   1  11   0        197.53        183.62         6.20 o                         
   2  11   0        118.89        119.30         4.57 o                         
   3  11   0         87.00         88.85         6.86 o                         
   4  11   0         15.06         10.61         3.05 o                         
   5  11   0          4.80          4.92         3.61 o                         
   6  11   0          2.23         -1.00         3.04 o                         
   0  12   0         86.08         94.89         7.54 o                         
   1  12   0         51.96         52.46         7.31 o                         
   2  12   0         89.45         97.94         5.47 o                         
   3  12   0         49.51         55.65         3.91 o                         
   4  12   0          0.77         -1.92         2.81 o                         
   5  12   0         17.22         23.58         4.46 o                         
   1  13   0          2.06          0.35         3.92 o                         
   2  13   0          0.84         -1.13         2.55 o                         
   3  13   0         11.32         10.41         3.14 o                         
 -11   1   1         13.23         13.08         3.42 o                         
 -10   1   1         24.83         24.47         2.95 o                         
  -9   1   1         23.84         18.94         2.09 o                         
  -8   1   1         34.96         36.81         2.75 o                         
  -7   1   1          0.49          2.86         1.42 o                         
  -6   1   1         88.23        105.55         3.22 o                         
  -5   1   1        348.83        334.59         6.42 o                         
  -4   1   1         66.74         75.12         1.96 o                         
  -3   1   1       2218.83       2111.72        35.37 o                         
  -2   1   1          7.40          3.78         0.52 o                         
  -1   1   1          0.01         -0.77         0.77 o                         
   0   1   1        635.27        586.61        11.09 o                         
   1   1   1        296.12        303.20         5.02 o                         
   2   1   1       1478.83       1304.30        24.41 o                         
   3   1   1         22.43         32.18         1.57 o                         
   4   1   1        553.28        565.46         9.83 o                         
   5   1   1        202.07        185.26         4.47 o                         
   6   1   1         31.73         34.56         3.09 o                         
   7   1   1        231.32        219.32         5.67 o                         
   8   1   1          0.00         -1.61         1.61 o                         
   9   1   1         79.79         72.08         5.35 o                         
  10   1   1          8.61         13.19         3.94 o                         
  11   1   1          0.04         -0.06         2.95 o                         
 -11   2   1          0.02          0.07         6.15 o                         
 -10   2   1         22.65         26.72         3.10 o                         
  -9   2   1         77.27         74.25         4.77 o                         
  -8   2   1          4.32          5.74         1.67 o                         
  -7   2   1          0.04          0.37         1.29 o                         
  -6   2   1         43.86         36.89         3.40 o                         
  -5   2   1        628.19        616.95         9.24 o                         
  -4   2   1         87.66         93.10         2.32 o                         
  -3   2   1       1219.19       1168.14        15.82 o                         
  -2   2   1       4482.83       4406.91        56.87 o                         
  -1   2   1          5.05          7.05         0.68 o                         
   0   2   1       2625.09       2526.06        51.46 o                         
   1   2   1         76.81         63.34         1.80 o                         
   2   2   1        259.90        266.80         5.36 o                         
   3   2   1         60.74         71.87         4.72 o                         
   4   2   1        230.70        252.87         6.93 o                         
   5   2   1         75.91         87.62         4.16 o                         
   6   2   1          1.19          2.87         1.38 o                         
   7   2   1          0.00          0.71         1.53 o                         
   8   2   1          1.56          0.34         1.59 o                         
   9   2   1          2.07          5.95         2.96 o                         
  10   2   1          4.90          8.69         2.93 o                         
  11   2   1          3.61          4.02         3.77 o                         
 -11   3   1         51.48         52.47         4.31 o                         
 -10   3   1          3.78          3.73         2.66 o                         
  -9   3   1         15.33          9.29         2.62 o                         
  -8   3   1          6.03         10.44         1.85 o                         
  -7   3   1         42.70         43.59         2.58 o                         
  -6   3   1        163.05        169.57         3.80 o                         
  -5   3   1        196.58        197.50         3.93 o                         
  -4   3   1       1051.76       1033.39        16.62 o                         
  -3   3   1        134.62        133.29         3.06 o                         
  -2   3   1        994.45       1008.84        18.47 o                         
  -1   3   1        311.16        296.17         7.00 o                         
   0   3   1        192.56        186.28         3.55 o                         
   1   3   1         67.77         64.60         1.92 o                         
   2   3   1        489.22        487.09         8.38 o                         
   3   3   1        211.80        225.90         4.76 o                         
   4   3   1          9.32         11.64         1.40 o                         
   5   3   1         68.60         68.18         2.64 o                         
   6   3   1         38.99         39.28         2.42 o                         
   7   3   1        125.41        135.82         4.41 o                         
   8   3   1         47.15         46.60         3.19 o                         
   9   3   1          0.00          2.29         2.34 o                         
  10   3   1         28.96         30.47         8.54 o                         
 -11   4   1          1.04          3.54         2.76 o                         
 -10   4   1         51.07         47.96         4.77 o                         
  -9   4   1         10.92         16.87         3.15 o                         
  -8   4   1          1.96          4.13         3.54 o                         
  -7   4   1          4.21          2.82         1.66 o                         
  -6   4   1        154.25        145.87         5.45 o                         
  -5   4   1        209.15        218.57         6.64 o                         
  -4   4   1         40.39         41.04         3.29 o                         
  -3   4   1        871.72        867.87        14.10 o                         
  -2   4   1        391.92        424.97         7.46 o                         
  -1   4   1        684.40        691.98        13.75 o                         
   0   4   1        482.94        507.66         8.91 o                         
   1   4   1        422.16        412.44         7.25 o                         
   2   4   1         10.24         11.72         1.35 o                         
   3   4   1         65.91         62.96         3.61 o                         
   4   4   1         73.84         65.70         2.69 o                         
   5   4   1         36.91         42.00         2.99 o                         
   6   4   1        280.95        284.69         6.41 o                         
   7   4   1         92.02        107.40         7.71 o                         
   8   4   1         88.54         78.51         4.83 o                         
   9   4   1         14.50         19.02         3.32 o                         
  10   4   1          1.38          4.92         3.92 o                         
 -11   5   1          0.41          0.00         4.31 o                         
 -10   5   1          0.01          4.00         3.84 o                         
  -9   5   1         32.89         26.91         5.08 o                         
  -8   5   1          9.79         14.46         4.46 o                         
  -7   5   1        282.71        285.15         8.81 o                         
  -6   5   1         18.01         15.55         2.53 o                         
  -5   5   1        125.92        114.46         3.40 o                         
  -4   5   1         22.24         21.77         2.19 o                         
  -3   5   1         15.56         16.66         2.62 o                         
  -2   5   1          0.06          1.31         0.98 o                         
  -1   5   1        160.70        177.56         3.34 o                         
   0   5   1        105.02        107.42         4.69 o                         
   1   5   1        824.37        891.22        16.94 o                         
   2   5   1          2.25          4.20         1.11 o                         
   3   5   1        136.36        151.44         3.92 o                         
   4   5   1          2.17         -0.61         1.14 o                         
   5   5   1        134.38        127.55         5.31 o                         
   6   5   1          6.91          7.75         3.08 o                         
   7   5   1        143.39        142.64         5.87 o                         
   8   5   1          0.41          4.61         4.00 o                         
   9   5   1         19.73         30.76         6.00 o                         
  10   5   1          7.09          2.00         4.77 o                         
 -10   6   1          1.02          1.69         4.00 o                         
  -9   6   1         81.90         93.05         8.00 o                         
  -8   6   1        242.93        232.69        12.00 o                         
  -7   6   1        207.72        202.07         7.39 o                         
  -6   6   1        730.94        703.31        16.37 o                         
  -5   6   1         32.46         29.81         2.17 o                         
  -4   6   1        253.76        246.71         5.52 o                         
  -3   6   1        813.89        858.59        14.48 o                         
  -2   6   1          4.30          5.50         1.19 o                         
  -1   6   1       1040.95       1080.74        23.66 o                         
   0   6   1         98.46        111.84         3.81 o                         
   1   6   1         46.00         43.89         3.28 o                         
   2   6   1        182.21        183.86         4.47 o                         
   3   6   1        188.53        181.98         4.57 o                         
   4   6   1        358.69        331.77         7.06 o                         
   5   6   1         14.13         17.98         2.06 o                         
   6   6   1         86.38         78.47         4.17 o                         
   7   6   1         86.19         86.59         7.23 o                         
   8   6   1          0.01         -2.46         3.08 o                         
   9   6   1          0.99          8.46         4.77 o                         
 -10   7   1          7.88         15.84         5.69 o                         
  -9   7   1          0.06         -4.00         4.15 o                         
  -8   7   1          1.48         -1.85         3.23 o                         
  -7   7   1         57.56         66.74         5.06 o                         
  -6   7   1         26.30         30.91         3.42 o                         
  -5   7   1         23.12         21.44         3.46 o                         
  -4   7   1          0.02          0.54         1.29 o                         
  -3   7   1        142.03        148.80         4.07 o                         
  -2   7   1          7.47         12.21         1.54 o                         
  -1   7   1        104.68        111.89         2.89 o                         
   0   7   1         69.66         71.25         2.66 o                         
   1   7   1        463.94        467.06         8.76 o                         
   2   7   1        428.36        428.10         9.48 o                         
   3   7   1          3.91          2.44         1.40 o                         
   4   7   1        536.42        510.43         9.99 o                         
   5   7   1        154.65        150.55         4.84 o                         
   6   7   1        355.84        339.89        14.46 o                         
   7   7   1         22.41         18.30         4.46 o                         
   8   7   1         13.74         12.92         5.23 o                         
   9   7   1          1.84         -0.31         4.61 o                         
  -9   8   1         10.36          9.38         4.61 o                         
  -8   8   1         58.05         40.07         4.61 o                         
  -7   8   1         11.70         12.16         3.26 o                         
  -6   8   1         51.87         48.47         4.57 o                         
  -5   8   1          0.04         -1.99         1.99 o                         
  -4   8   1          0.07         -1.88         1.88 o                         
  -3   8   1         61.57         63.66         3.70 o                         
  -2   8   1         11.22         13.08         1.41 o                         
  -1   8   1         57.34         54.83         2.29 o                         
   0   8   1          0.18          2.06         1.12 o                         
   1   8   1          2.14          2.68         1.35 o                         
   2   8   1        103.04        104.82         3.61 o                         
   3   8   1         14.91         10.74         1.80 o                         
   4   8   1        348.29        338.12        11.07 o                         
   5   8   1          1.16          0.57         5.00 o                         
   6   8   1        119.94        121.38         5.98 o                         
   7   8   1          3.69          4.92         4.15 o                         
   8   8   1          0.83         -1.08         4.15 o                         
  -8   9   1          6.93          9.11         3.64 o                         
  -7   9   1          2.80          0.23         6.54 o                         
  -6   9   1          0.66         -2.23         2.23 o                         
  -5   9   1          2.47          5.69         2.61 o                         
  -4   9   1         18.66         18.34         2.88 o                         
  -3   9   1          0.50         -1.26         1.77 o                         
  -2   9   1         25.35         28.03         2.02 o                         
  -1   9   1          0.72          0.62         1.28 o                         
   0   9   1          1.15          0.89         1.30 o                         
   1   9   1          4.20          4.05         1.60 o                         
   2   9   1         17.38         23.36         2.30 o                         
   3   9   1         20.99         23.65         2.69 o                         
   4   9   1          0.17          0.19         2.18 o                         
   5   9   1          6.03          5.91         2.54 o                         
   6   9   1         19.86         25.86         3.91 o                         
   7   9   1          7.28          6.77         4.00 o                         
   8   9   1          2.00          7.07         4.46 o                         
  -8  10   1          5.89         13.36         3.90 o                         
  -7  10   1          2.59          1.67         5.92 o                         
  -6  10   1         10.71         11.71         7.31 o                         
  -5  10   1          0.71          0.29         2.66 o                         
  -4  10   1          1.57          2.68         2.55 o                         
  -3  10   1          0.00         -0.16         1.70 o                         
  -2  10   1         15.15         11.22         1.99 o                         
  -1  10   1         29.33         30.08         2.63 o                         
   0  10   1          1.26          0.96         1.53 o                         
   1  10   1          0.13          0.99         1.39 o                         
   2  10   1          0.88          1.60         2.17 o                         
   3  10   1          0.26         -1.80         2.12 o                         
   4  10   1          9.00          9.12         2.76 o                         
   5  10   1         14.11         13.56         3.30 o                         
   6  10   1          0.08          3.51         2.82 o                         
   7  10   1         52.02         48.29         7.23 o                         
  -7  11   1         34.84         36.76         6.61 o                         
  -6  11   1          0.97          0.59         2.66 o                         
  -5  11   1          1.03         -2.85         4.23 o                         
  -4  11   1         20.17         13.11         2.32 o                         
  -3  11   1         11.63         20.23         2.49 o                         
  -2  11   1          4.88          6.71         2.08 o                         
  -1  11   1         77.03         77.35         4.31 o                         
   0  11   1          1.67          2.63         2.46 o                         
   1  11   1        268.09        259.28         8.31 o                         
   2  11   1          4.06          2.44         2.49 o                         
   3  11   1         13.22          7.11         2.58 o                         
   4  11   1          0.77          2.31         3.77 o                         
   5  11   1          2.01          6.43         3.02 o                         
   6  11   1         18.31         20.52         3.61 o                         
  -5  12   1         24.93         30.42         3.19 o                         
  -4  12   1         10.10          8.94         2.43 o                         
  -3  12   1          4.61          6.81         2.23 o                         
  -2  12   1          2.91          2.73         1.98 o                         
  -1  12   1         25.07         34.96         3.74 o                         
   0  12   1         25.78         24.53         3.47 o                         
   1  12   1         69.82         69.78         4.93 o                         
   2  12   1         74.95         81.38         7.61 o                         
   3  12   1         41.89         39.68         6.00 o                         
   4  12   1         47.10         60.29         5.33 o                         
  -3  13   1        108.24        100.69         7.84 o                         
  -2  13   1         92.17         97.24         5.81 o                         
  -1  13   1         85.33         90.45        11.46 o                         
   0  13   1          7.40          6.46         2.94 o                         
   1  13   1         12.67          9.92         3.20 o                         
   2  13   1         37.54         42.40         4.61 o                         
 -12   0   2         11.69          9.38         5.38 o                         
 -11   0   2         51.50         36.60         6.15 o                         
 -10   0   2         20.65         15.07         4.77 o                         
  -9   0   2        189.23        199.41         7.07 o                         
  -8   0   2         11.44          7.92         2.10 o                         
  -7   0   2          4.67          7.78         1.92 o                         
  -6   0   2        121.11        130.19        12.84 o                         
  -5   0   2       1371.16       1405.08        27.29 o                         
  -4   0   2        467.49        458.04         7.80 o                         
  -3   0   2      10053.67       9708.33       195.84 o                         
  -2   0   2          1.71          0.81         0.67 o                         
  -1   0   2        676.35        627.49        16.61 o                         
   0   0   2       4850.05       4522.24       116.42 o                         
   1   0   2          8.79         11.23         1.69 o                         
   2   0   2         57.06         56.44         3.23 o                         
   3   0   2        172.15        174.25         6.77 o                         
   4   0   2        512.95        519.53        16.30 o                         
   5   0   2        151.50        161.18         7.38 o                         
   6   0   2         77.89         89.05         6.15 o                         
   7   0   2          0.98         -0.77         2.46 o                         
   8   0   2         17.21         15.39         2.99 o                         
   9   0   2         30.42         34.91         3.86 o                         
  10   0   2          0.29          0.05         2.88 o                         
 -12   1   2          2.08          6.05         3.61 o                         
 -11   1   2          5.44          4.44         2.87 o                         
 -10   1   2         48.17         39.57         3.33 o                         
  -9   1   2         13.17         12.90         1.81 o                         
  -8   1   2          5.55          3.10         1.41 o                         
  -7   1   2        132.46        133.08         5.09 o                         
  -6   1   2        127.91        119.50         3.31 o                         
  -5   1   2       1569.21       1721.44        23.26 o                         
  -4   1   2        425.84        453.17         6.76 o                         
  -3   1   2        469.59        482.12         6.72 o                         
  -2   1   2       8837.03       8634.18       129.38 o                         
  -1   1   2       1467.53       1436.00        37.07 o                         
   0   1   2       8961.87       8207.44       151.22 o                         
   1   1   2        694.22        619.98        12.29 o                         
   2   1   2       1152.33       1093.80        21.21 o                         
   3   1   2        213.78        215.39         5.66 o                         
   4   1   2        422.08        418.84         9.73 o                         
   5   1   2        155.64        151.94         7.46 o                         
   6   1   2         43.43         45.26         2.65 o                         
   7   1   2         44.63         50.79         3.49 o                         
   8   1   2          4.62          3.03         1.83 o                         
   9   1   2          1.78          2.61         1.92 o                         
  10   1   2          0.34         -1.87         1.87 o                         
 -12   2   2         17.50         19.19         3.96 o                         
 -11   2   2          3.10          0.07         2.69 o                         
 -10   2   2          2.89          2.08         1.94 o                         
  -9   2   2         12.42          5.99         2.34 o                         
  -8   2   2         51.70         49.20         2.74 o                         
  -7   2   2         84.23         85.62         4.43 o                         
  -6   2   2        326.21        308.97         5.45 o                         
  -5   2   2        343.34        338.02         7.13 o                         
  -4   2   2        859.20        872.77        10.80 o                         
  -3   2   2        252.85        238.09         4.30 o                         
  -2   2   2       7536.20       7180.16       184.71 o                         
  -1   2   2       3907.37       3841.63        57.18 o                         
   0   2   2       1579.53       1442.56        26.91 o                         
   1   2   2          6.51          0.38         1.03 o                         
   2   2   2        152.67        159.48         3.81 o                         
   3   2   2        134.38        147.67         3.47 o                         
   4   2   2         15.28         21.37         1.81 o                         
   5   2   2         12.15         12.15         1.56 o                         
   6   2   2         27.09         24.15         2.33 o                         
   7   2   2         15.49         17.93         2.21 o                         
   8   2   2         49.50         45.99         3.25 o                         
   9   2   2         15.69         10.46         2.46 o                         
  10   2   2         10.69          9.79         5.92 o                         
 -11   3   2         75.68         80.41         4.73 o                         
 -10   3   2          1.14          2.69         2.61 o                         
  -9   3   2          7.70          6.54         2.50 o                         
  -8   3   2        223.13        221.23         8.92 o                         
  -7   3   2          3.52          1.64         1.52 o                         
  -6   3   2         33.55         26.33         1.64 o                         
  -5   3   2        651.84        702.19        10.34 o                         
  -4   3   2         45.34         51.19         1.49 o                         
  -3   3   2         55.35         60.45         1.73 o                         
  -2   3   2         37.42         37.55         1.11 o                         
  -1   3   2       1636.57       1688.01        25.57 o                         
   0   3   2         39.97         35.55         1.44 o                         
   1   3   2        126.38        135.00         3.14 o                         
   2   3   2        230.67        245.25         6.14 o                         
   3   3   2        102.05        110.90         3.85 o                         
   4   3   2          0.04         -0.02         1.02 o                         
   5   3   2         41.86         37.65         2.29 o                         
   6   3   2         20.10         22.31         2.24 o                         
   7   3   2          1.68          5.23         2.07 o                         
   8   3   2          0.18          1.83         1.70 o                         
   9   3   2          0.60          6.16         2.77 o                         
  10   3   2          0.41         -0.01         3.77 o                         
 -11   4   2         91.41         81.05         8.15 o                         
 -10   4   2         24.79         30.02         4.61 o                         
  -9   4   2         94.05         89.14         5.05 o                         
  -8   4   2         61.21         69.52         6.46 o                         
  -7   4   2         60.01         54.76         3.64 o                         
  -6   4   2        153.01        135.13         3.83 o                         
  -5   4   2          3.07          4.22         1.76 o                         
  -4   4   2        258.18        257.73         4.32 o                         
  -3   4   2       1884.44       1997.26        26.42 o                         
  -2   4   2         90.47         89.21         1.70 o                         
  -1   4   2        176.77        190.62         3.79 o                         
   0   4   2         10.71         13.32         1.50 o                         
   1   4   2        257.01        280.97         5.45 o                         
   2   4   2         49.66         55.90         2.24 o                         
   3   4   2        230.61        255.42         7.07 o                         
   4   4   2         49.88         47.82         2.99 o                         
   5   4   2         75.91         72.79         3.94 o                         
   6   4   2        118.02        112.86         3.88 o                         
   7   4   2         49.44         39.89         3.68 o                         
   8   4   2          2.37          4.26         2.30 o                         
   9   4   2         15.06         11.65         3.17 o                         
  10   4   2         15.14         22.64         3.84 o                         
 -11   5   2         19.57         22.30         5.38 o                         
 -10   5   2          4.45          5.69         4.31 o                         
  -9   5   2         24.30         35.83         5.69 o                         
  -8   5   2         28.42         28.91         3.53 o                         
  -7   5   2        182.33        153.04         5.93 o                         
  -6   5   2        268.01        272.03         6.17 o                         
  -5   5   2        108.05        102.44         3.10 o                         
  -4   5   2        187.72        201.89         3.70 o                         
  -3   5   2        216.11        241.83         4.33 o                         
  -2   5   2         80.71         81.21         2.04 o                         
  -1   5   2        358.15        390.94         6.97 o                         
   0   5   2         11.99         10.43         1.26 o                         
   1   5   2         91.89        103.67         2.96 o                         
   2   5   2          1.13          1.92         1.15 o                         
   3   5   2        657.36        695.34        12.25 o                         
   4   5   2         49.93         51.45         3.18 o                         
   5   5   2        173.25        177.95         6.08 o                         
   6   5   2        626.56        636.35        15.04 o                         
   7   5   2         75.42         69.76         4.49 o                         
   8   5   2        184.16        193.48        11.07 o                         
   9   5   2          0.27          3.23         4.15 o                         
 -10   6   2          0.96          4.00         4.46 o                         
  -9   6   2         44.52         48.91         6.92 o                         
  -8   6   2         26.47         24.47         3.92 o                         
  -7   6   2          3.41          3.24         2.36 o                         
  -6   6   2         76.96         75.34         6.77 o                         
  -5   6   2        212.06        201.73         6.58 o                         
  -4   6   2         36.74         35.50         2.24 o                         
  -3   6   2         48.70         47.16         2.11 o                         
  -2   6   2         48.86         46.98         3.06 o                         
  -1   6   2         47.33         48.45         2.00 o                         
   0   6   2          7.65          5.98         1.21 o                         
   1   6   2         41.50         35.86         1.95 o                         
   2   6   2         31.60         28.87         2.01 o                         
   3   6   2         31.15         37.81         2.34 o                         
   4   6   2        219.90        216.31         6.72 o                         
   5   6   2        121.16        119.22         5.12 o                         
   6   6   2        135.12        140.23         6.69 o                         
   7   6   2          9.73          8.61         3.84 o                         
   8   6   2          9.90         16.46         5.23 o                         
   9   6   2         12.62          7.84         5.38 o                         
 -10   7   2         18.32         18.46         5.54 o                         
  -9   7   2         31.17         30.45         6.00 o                         
  -8   7   2        153.60        178.25         8.31 o                         
  -7   7   2          5.61          5.11         4.38 o                         
  -6   7   2         14.24         15.36         3.04 o                         
  -5   7   2         18.78         23.52         2.88 o                         
  -4   7   2         68.96         58.74         3.75 o                         
  -3   7   2         95.29        110.82         2.83 o                         
  -2   7   2        147.28        156.38         3.47 o                         
  -1   7   2         66.65         78.74         2.73 o                         
   0   7   2         10.91         12.17         1.47 o                         
   1   7   2         18.14         20.00         1.88 o                         
   2   7   2          4.07          1.88         1.59 o                         
   3   7   2        139.12        128.62         4.08 o                         
   4   7   2        198.51        193.04         5.36 o                         
   5   7   2          2.30          2.80         1.96 o                         
   6   7   2         21.24         25.38         4.92 o                         
   7   7   2          0.12          3.54         4.15 o                         
   8   7   2          2.60         -3.69         3.69 o                         
   9   7   2          5.55          3.84         4.46 o                         
  -9   8   2          7.87          8.48         3.58 o                         
  -8   8   2        119.38        130.02        12.92 o                         
  -7   8   2         15.14         15.34         3.42 o                         
  -6   8   2         36.34         36.71         9.07 o                         
  -5   8   2        416.99        378.18        10.60 o                         
  -4   8   2          2.19          0.74         1.95 o                         
  -3   8   2        127.87        124.98         5.21 o                         
  -2   8   2         58.71         61.86         2.82 o                         
  -1   8   2         13.44         16.53         1.66 o                         
   0   8   2        161.15        157.54         4.28 o                         
   1   8   2        248.01        231.79         6.27 o                         
   2   8   2         39.39         46.40         2.78 o                         
   3   8   2          1.25         -1.50         1.50 o                         
   4   8   2          0.96         -0.91         1.55 o                         
   5   8   2         89.79        100.74         7.38 o                         
   6   8   2          0.29         -1.85         3.08 o                         
   7   8   2          0.54          1.23         4.31 o                         
   8   8   2         11.87         11.53         4.61 o                         
  -9   9   2         56.13         81.58         6.69 o                         
  -8   9   2          2.58          2.45         2.88 o                         
  -7   9   2         14.20          8.65         3.61 o                         
  -6   9   2          5.60         11.50         3.04 o                         
  -5   9   2         19.91         25.55         6.23 o                         
  -4   9   2          6.51          5.80         1.69 o                         
  -3   9   2         58.87         54.74         2.94 o                         
  -2   9   2         20.56         17.92         2.07 o                         
  -1   9   2        485.93        486.27         8.33 o                         
   0   9   2        200.44        194.44         5.15 o                         
   1   9   2        234.24        244.10         6.01 o                         
   2   9   2         38.80         31.89         2.74 o                         
   3   9   2        121.86        125.42         4.43 o                         
   4   9   2         85.39         83.95         5.22 o                         
   5   9   2         55.41         68.59         7.23 o                         
   6   9   2          2.08          5.69         3.84 o                         
   7   9   2          1.28          0.46         4.46 o                         
  -8  10   2          7.76          1.75         3.52 o                         
  -7  10   2         51.80         58.94         5.66 o                         
  -6  10   2          0.99          3.36         2.99 o                         
  -5  10   2         24.25         23.08         2.53 o                         
  -4  10   2         20.22         15.88         2.14 o                         
  -3  10   2         73.84         75.42         4.00 o                         
  -2  10   2         10.01          9.12         1.98 o                         
  -1  10   2         36.52         32.39         2.69 o                         
   0  10   2        232.12        224.77         6.47 o                         
   1  10   2         49.70         47.36         3.16 o                         
   2  10   2         50.53         43.47         3.28 o                         
   3  10   2         51.57         40.42         3.86 o                         
   4  10   2         10.51          7.82         2.73 o                         
   5  10   2        230.74        215.32        12.00 o                         
   6  10   2          6.25          7.07         4.15 o                         
  -7  11   2          1.42          2.68         2.99 o                         
  -6  11   2          5.01          7.79         2.08 o                         
  -5  11   2          2.81          0.94         1.90 o                         
  -4  11   2          5.99          8.79         2.05 o                         
  -3  11   2         58.39         59.36         3.53 o                         
  -2  11   2          3.53          3.87         1.80 o                         
  -1  11   2          7.77         12.22         2.24 o                         
   0  11   2         12.17         16.79         2.37 o                         
   1  11   2         34.32         39.78         4.08 o                         
   2  11   2         67.65         57.98         6.77 o                         
   3  11   2          0.83          2.00         2.50 o                         
   4  11   2         21.08         27.63         5.69 o                         
   5  11   2          9.01          2.92         4.31 o                         
  -5  12   2          0.00          1.62         2.52 o                         
  -4  12   2          6.84          8.19         2.25 o                         
  -3  12   2          8.48          6.52         2.23 o                         
  -2  12   2         12.72         12.06         2.31 o                         
  -1  12   2          1.60          1.97         1.96 o                         
   0  12   2          4.42         -1.79         2.28 o                         
   1  12   2         22.11         17.16         3.10 o                         
   2  12   2          2.30          1.23         4.00 o                         
   3  12   2         18.37         15.69         4.92 o                         
   4  12   2         16.49         15.23         5.08 o                         
  -3  13   2          0.06          1.22         2.53 o                         
  -2  13   2         67.96         71.71         5.19 o                         
  -1  13   2          9.43         14.94         5.54 o                         
   0  13   2         19.43         16.60         3.37 o                         
   1  13   2         88.51        109.65         6.30 o                         
   2  13   2          1.03          6.20         2.88 o                         
 -12   1   3          7.02          9.68         3.77 o                         
 -11   1   3         11.09          9.79         3.10 o                         
 -10   1   3          2.79         -1.02         2.77 o                         
  -9   1   3         32.14         34.03         3.51 o                         
  -8   1   3          5.27          3.68         1.39 o                         
  -7   1   3          2.55          2.13         1.11 o                         
  -6   1   3          8.00         13.01         1.33 o                         
  -5   1   3         10.10          9.18         0.91 o                         
  -4   1   3        274.58        287.38         3.72 o                         
  -3   1   3        173.86        146.92         2.35 o                         
  -2   1   3        816.30        834.97        12.96 o                         
  -1   1   3        257.64        246.15         4.25 o                         
   0   1   3        110.94        114.21         6.23 o                         
   1   1   3        703.56        665.02        13.38 o                         
   2   1   3        644.47        647.30        24.61 o                         
   3   1   3         47.39         41.92         2.60 o                         
   4   1   3         28.75         26.12         2.54 o                         
   5   1   3          0.12         -1.45         1.57 o                         
   6   1   3          6.51          1.46         1.87 o                         
   7   1   3          2.50          5.18         1.96 o                         
   8   1   3          0.06         -1.14         1.92 o                         
   9   1   3          2.85          4.86         2.19 o                         
  10   1   3          0.00          0.49         2.00 o                         
 -12   2   3          3.92          4.38         3.14 o                         
 -11   2   3          3.05          4.32         2.93 o                         
 -10   2   3         14.08         12.64         2.35 o                         
  -9   2   3         73.97         78.18         3.80 o                         
  -8   2   3         26.98         24.82         2.52 o                         
  -7   2   3          0.06          2.01         1.02 o                         
  -6   2   3         13.24          9.34         1.08 o                         
  -5   2   3        330.39        345.72         4.88 o                         
  -4   2   3        245.48        263.52         4.29 o                         
  -3   2   3        222.38        246.28         5.87 o                         
  -2   2   3        181.87        169.63         2.90 o                         
  -1   2   3       7064.61       7191.40       131.48 o                         
   0   2   3        540.73        543.22        10.98 o                         
   1   2   3       2460.16       2548.49        47.52 o                         
   2   2   3        261.78        261.33         5.00 o                         
   3   2   3        476.67        444.26         8.05 o                         
   4   2   3        659.52        653.00        20.16 o                         
   5   2   3        280.27        278.61         6.19 o                         
   6   2   3         45.74         49.41         4.88 o                         
   7   2   3         84.65         96.27         4.04 o                         
   8   2   3          0.06         -0.03         1.88 o                         
   9   2   3          0.02          3.69         2.32 o                         
  10   2   3          5.98          6.59         3.92 o                         
 -12   3   3         28.47         28.04         4.61 o                         
 -11   3   3          5.04          5.23         3.20 o                         
 -10   3   3          0.14          0.35         2.49 o                         
  -9   3   3        211.05        196.80        14.00 o                         
  -8   3   3        214.51        209.95         5.68 o                         
  -7   3   3       2163.63       2167.67        29.57 o                         
  -6   3   3        204.90        191.06         3.32 o                         
  -5   3   3       2538.39       2499.74        38.20 o                         
  -4   3   3        742.76        789.95        12.74 o                         
  -3   3   3          2.37          2.77         1.41 o                         
  -2   3   3       4443.96       4426.90       119.44 o                         
  -1   3   3        679.62        648.28        12.87 o                         
   0   3   3         11.96         10.06         2.77 o                         
   1   3   3         91.70        102.32         3.92 o                         
   2   3   3        948.93       1023.70        20.50 o                         
   3   3   3          0.06         -0.70         1.29 o                         
   4   3   3         16.23         12.49         1.62 o                         
   5   3   3          9.29          9.53         1.63 o                         
   6   3   3        318.19        290.45         6.76 o                         
   7   3   3         26.51         25.08         2.51 o                         
   8   3   3          5.13          1.23         1.85 o                         
   9   3   3         49.23         54.72         3.99 o                         
 -11   4   3          0.27         -1.08         3.69 o                         
 -10   4   3         13.87         22.45         4.92 o                         
  -9   4   3         16.05         18.92         4.31 o                         
  -8   4   3          0.38          0.40         1.95 o                         
  -7   4   3          0.02          2.33         1.90 o                         
  -6   4   3         41.89         51.15         4.55 o                         
  -5   4   3          1.94          1.24         1.27 o                         
  -4   4   3        195.77        184.74         4.61 o                         
  -3   4   3        159.07        162.90         4.04 o                         
  -2   4   3         90.48         91.63         3.81 o                         
  -1   4   3         82.70         79.98         2.21 o                         
   0   4   3        181.97        167.09         4.61 o                         
   1   4   3        709.39        726.23        27.38 o                         
   2   4   3         50.00         58.96         4.61 o                         
   3   4   3        435.00        427.45        36.99 o                         
   4   4   3         45.82         54.37         7.00 o                         
   5   4   3         16.17         15.22         4.31 o                         
   6   4   3          1.27          3.99         3.37 o                         
   7   4   3         75.14         77.87         3.93 o                         
   8   4   3          0.27         -1.80         1.80 o                         
   9   4   3          6.68          8.00         4.92 o                         
 -11   5   3         63.17         53.06         6.77 o                         
 -10   5   3         10.66          4.31         3.54 o                         
  -9   5   3         22.23         22.45         3.42 o                         
  -8   5   3        171.99        170.18         9.84 o                         
  -7   5   3          0.68         -2.07         2.07 o                         
  -6   5   3        142.48        134.97         3.65 o                         
  -5   5   3         28.45         32.25         1.69 o                         
  -4   5   3         36.52         45.10         2.47 o                         
  -3   5   3         77.14         80.10         1.92 o                         
  -2   5   3        520.29        525.18         7.56 o                         
  -1   5   3         42.26         47.81         1.89 o                         
   0   5   3        132.15        135.30         3.87 o                         
   1   5   3         36.70         39.29         2.06 o                         
   2   5   3        110.98        119.89         4.35 o                         
   3   5   3          0.11         -0.22         1.44 o                         
   4   5   3          1.74          2.05         1.90 o                         
   5   5   3          0.69         -0.01         1.76 o                         
   6   5   3         17.17         17.04         3.09 o                         
   7   5   3          1.66          1.87         2.34 o                         
   8   5   3          0.05         -3.23         3.23 o                         
   9   5   3          4.20          4.00         5.08 o                         
 -11   6   3         17.25         16.76         5.08 o                         
 -10   6   3          5.38         -3.08         3.08 o                         
  -9   6   3          1.05          3.92         2.72 o                         
  -8   6   3          5.11          4.93         3.54 o                         
  -7   6   3         62.37         60.23         4.46 o                         
  -6   6   3          0.41          3.44         2.34 o                         
  -5   6   3          0.02          1.73         1.00 o                         
  -4   6   3          2.28          2.03         0.73 o                         
  -3   6   3         35.56         35.28         1.28 o                         
  -2   6   3         26.70         26.77         1.88 o                         
  -1   6   3         54.81         55.71         3.15 o                         
   0   6   3          0.35         -0.03         1.01 o                         
   1   6   3        131.47        118.91         7.07 o                         
   2   6   3          3.16          3.90         1.42 o                         
   3   6   3        156.06        157.55         8.38 o                         
   4   6   3          3.78          3.08         1.96 o                         
   5   6   3         56.88         60.90         3.94 o                         
   6   6   3          6.48          8.37         2.69 o                         
   7   6   3          1.09         -1.69         3.23 o                         
   8   6   3          2.70          5.69         4.61 o                         
 -10   7   3         12.52         14.92         4.92 o                         
  -9   7   3          0.38          0.77         2.69 o                         
  -8   7   3         79.21         80.95         5.06 o                         
  -7   7   3          0.32         -2.39         2.39 o                         
  -6   7   3         15.62         18.13         3.38 o                         
  -5   7   3         36.04         34.70         7.61 o                         
  -4   7   3          2.53          4.33         1.93 o                         
  -3   7   3         85.32         81.36         2.32 o                         
  -2   7   3          3.03          6.23         1.19 o                         
  -1   7   3         42.42         37.72         2.08 o                         
   0   7   3          5.91          8.69         1.44 o                         
   1   7   3        164.40        148.34         4.11 o                         
   2   7   3         61.10         58.30         2.97 o                         
   3   7   3         30.92         32.59         3.10 o                         
   4   7   3         31.66         29.30         3.20 o                         
   5   7   3          2.63          2.26         2.61 o                         
   6   7   3          3.59          1.00         2.92 o                         
   7   7   3          7.65          8.61         4.77 o                         
   8   7   3          4.92          4.15         4.15 o                         
 -10   8   3          0.13          0.48         2.87 o                         
  -9   8   3         46.87         53.80         5.46 o                         
  -8   8   3          7.11          4.83         3.10 o                         
  -7   8   3         11.27         14.84         3.42 o                         
  -6   8   3         62.63         57.36         5.92 o                         
  -5   8   3        100.63         93.58         7.77 o                         
  -4   8   3        140.22        133.32         9.97 o                         
  -3   8   3          2.57          1.03         3.24 o                         
  -2   8   3          0.66         -1.12         1.12 o                         
  -1   8   3        272.92        271.34         7.10 o                         
   0   8   3          0.11          0.57         1.31 o                         
   1   8   3        407.09        396.50        10.59 o                         
   2   8   3        149.67        133.25         5.67 o                         
   3   8   3         91.35        100.71         5.98 o                         
   4   8   3        180.48        181.21         9.07 o                         
   5   8   3          6.99          0.23         3.77 o                         
   6   8   3          3.59          1.38         4.00 o                         
   7   8   3          0.00          2.92         4.46 o                         
  -9   9   3          0.12         -1.60         7.38 o                         
  -8   9   3         40.83         44.21        10.00 o                         
  -7   9   3          0.68          3.92         3.09 o                         
  -6   9   3          2.69          1.19         1.55 o                         
  -5   9   3         33.33         27.40         2.40 o                         
  -4   9   3         42.92         52.09         2.89 o                         
  -3   9   3         54.28         58.75         3.12 o                         
  -2   9   3        110.91        120.59         4.11 o                         
  -1   9   3          0.00          0.24         1.88 o                         
   0   9   3        487.62        448.76         9.05 o                         
   1   9   3         21.38         23.58         2.27 o                         
   2   9   3        565.44        575.41        11.34 o                         
   3   9   3         34.48         44.48         3.15 o                         
   4   9   3        225.42        218.14         8.00 o                         
   5   9   3         17.73         15.53         4.77 o                         
   6   9   3          0.82         -1.69         4.00 o                         
   7   9   3         38.72         49.06         7.84 o                         
  -8  10   3         16.06          9.08         5.08 o                         
  -7  10   3         49.79         50.79         3.24 o                         
  -6  10   3          0.69          2.14         1.76 o                         
  -5  10   3         55.55         53.34         3.07 o                         
  -4  10   3          2.04          0.50         1.60 o                         
  -3  10   3          0.05         -0.38         1.50 o                         
  -2  10   3          1.86          0.98         1.69 o                         
  -1  10   3         31.34         36.40         2.95 o                         
   0  10   3         23.91         20.63         2.88 o                         
   1  10   3         66.42         72.20         4.51 o                         
   2  10   3         22.70         22.72         2.54 o                         
   3  10   3         31.82         39.85        10.92 o                         
   4  10   3          1.68          2.46         4.00 o                         
   5  10   3         10.38         17.38         5.08 o                         
   6  10   3         13.58         19.84         5.69 o                         
  -7  11   3          0.03          0.00         3.37 o                         
  -6  11   3          0.89          0.18         1.78 o                         
  -5  11   3         28.67         27.08         2.80 o                         
  -4  11   3         10.61         11.40         2.24 o                         
  -3  11   3         53.25         48.56         3.41 o                         
  -2  11   3         24.29         24.82         3.57 o                         
  -1  11   3         50.06         48.04         3.39 o                         
   0  11   3          4.21          4.99         2.43 o                         
   1  11   3         18.79         18.82         4.69 o                         
   2  11   3         21.42         27.68         5.08 o                         
   3  11   3         49.77         58.29         6.92 o                         
   4  11   3          8.43         10.46         4.61 o                         
   5  11   3         61.48         62.29         7.23 o                         
  -5  12   3          1.42          3.86         2.13 o                         
  -4  12   3          6.06          7.14         2.19 o                         
  -3  12   3          6.46          5.91         2.07 o                         
  -2  12   3          1.49          0.75         2.90 o                         
  -1  12   3          0.00          2.83         2.05 o                         
   0  12   3          0.18         -1.08         2.03 o                         
   1  12   3          5.79         16.30         4.31 o                         
   2  12   3          1.14          1.23         3.69 o                         
   3  12   3          5.35         12.00         4.61 o                         
  -3  13   3          0.95          0.20         2.17 o                         
  -2  13   3          1.74          2.88         2.24 o                         
  -1  13   3          1.11          1.80         2.69 o                         
   0  13   3         35.45         36.41         4.69 o                         
   1  13   3          0.00         -2.66         2.66 o                         
 -12   0   4         20.25         22.61         5.69 o                         
 -11   0   4          6.55          8.46         4.61 o                         
 -10   0   4          2.13          4.77         4.00 o                         
  -9   0   4         10.29          6.61         3.54 o                         
  -8   0   4          1.72          3.79         3.38 o                         
  -7   0   4        101.39         91.96         3.84 o                         
  -6   0   4        240.03        254.48         5.64 o                         
  -5   0   4         48.99         46.28         1.90 o                         
  -4   0   4          0.13          1.00         0.87 o                         
  -3   0   4         72.63         66.05         2.32 o                         
  -2   0   4         53.32         50.91         2.77 o                         
  -1   0   4          0.00          0.92         1.38 o                         
   0   0   4       1589.56       1569.65        42.14 o                         
   1   0   4          2.40          2.61         1.69 o                         
   2   0   4        177.90        243.00         9.07 o                         
   3   0   4         78.27         89.05         5.38 o                         
   4   0   4         41.88         31.22         4.31 o                         
   5   0   4        266.97        283.60        11.69 o                         
   6   0   4         27.28         26.15         4.61 o                         
   7   0   4         19.78         29.07         4.92 o                         
   8   0   4          6.73          7.21         3.54 o                         
   9   0   4         10.34          7.20         3.10 o                         
 -12   1   4          4.88          3.99         3.20 o                         
 -11   1   4         58.68         67.38        10.77 o                         
 -10   1   4         13.50         12.79         3.06 o                         
  -9   1   4         27.59         25.72         2.54 o                         
  -8   1   4        129.30        127.67         3.50 o                         
  -7   1   4         55.50         47.95         1.86 o                         
  -6   1   4          4.23          5.39         0.90 o                         
  -5   1   4         44.31         44.74         1.28 o                         
  -4   1   4         35.84         38.81         1.19 o                         
  -3   1   4        130.65        118.79         2.66 o                         
  -2   1   4        452.88        433.85         7.18 o                         
  -1   1   4          0.22          1.33         0.96 o                         
   0   1   4         51.03         46.63         5.23 o                         
   1   1   4        154.81        156.28         4.40 o                         
   2   1   4        129.08        131.71         4.29 o                         
   3   1   4        115.71        123.15         4.45 o                         
   4   1   4        212.63        164.64         5.55 o                         
   5   1   4         42.75         37.87         3.59 o                         
   6   1   4        153.90        151.07         8.35 o                         
   7   1   4         14.14         17.14         2.40 o                         
   8   1   4         11.79         13.74         2.49 o                         
   9   1   4         63.22         80.04         4.54 o                         
 -12   2   4         24.19         29.64         4.49 o                         
 -11   2   4          0.01         -0.47         2.65 o                         
 -10   2   4          2.60          1.71         2.02 o                         
  -9   2   4         40.20         33.12         2.92 o                         
  -8   2   4         31.01         31.08         2.25 o                         
  -7   2   4        273.96        288.12         4.77 o                         
  -6   2   4         16.91         16.10         1.28 o                         
  -5   2   4       1813.81       1840.33        45.57 o                         
  -4   2   4         52.44         56.56         2.72 o                         
  -3   2   4        261.06        269.31         7.77 o                         
  -2   2   4        404.34        392.67         6.61 o                         
  -1   2   4         96.22         83.93         2.89 o                         
   0   2   4         39.90         49.29         4.00 o                         
   1   2   4         92.05         98.89         7.23 o                         
   2   2   4        190.15        199.50         4.18 o                         
   3   2   4          9.70          2.52         0.99 o                         
   4   2   4          2.64          2.64         1.30 o                         
   5   2   4        336.18        342.94         7.38 o                         
   6   2   4         64.69         63.79         3.56 o                         
   7   2   4         22.30         18.20         2.38 o                         
   8   2   4          0.05          1.67         2.83 o                         
   9   2   4          7.67          1.78         5.23 o                         
 -12   3   4          0.23          3.48         3.24 o                         
 -11   3   4        163.52        169.26        16.92 o                         
 -10   3   4         75.97         76.24         5.48 o                         
  -9   3   4         51.80         49.28         3.96 o                         
  -8   3   4        788.11        741.63        13.66 o                         
  -7   3   4        109.57        119.23         3.04 o                         
  -6   3   4        272.73        285.57        10.19 o                         
  -5   3   4         14.40         17.96         3.00 o                         
  -4   3   4          1.25          3.03         1.40 o                         
  -2   3   4        422.93        428.40         7.05 o                         
  -1   3   4        106.23        103.01         3.29 o                         
   0   3   4          0.19          2.23         2.85 o                         
   1   3   4        838.65        813.39        16.69 o                         
   2   3   4          3.57          4.27         1.47 o                         
   3   3   4        312.37        333.20         8.10 o                         
   4   3   4        116.19        131.62         4.23 o                         
   5   3   4         71.07         63.04         3.59 o                         
   6   3   4         25.77         32.84         2.56 o                         
   7   3   4          0.53          0.96         1.78 o                         
   8   3   4         27.95         28.43         3.80 o                         
   9   3   4         24.22         21.58         4.09 o                         
 -12   4   4          5.42          1.08         4.61 o                         
 -11   4   4         12.90         10.46         4.92 o                         
 -10   4   4         69.22         55.98         6.46 o                         
  -9   4   4         42.29         40.18         3.97 o                         
  -8   4   4          8.82          5.99         2.38 o                         
  -7   4   4        140.31        141.99         3.84 o                         
  -6   4   4        325.16        337.77         6.63 o                         
  -5   4   4         58.33         58.85         3.26 o                         
  -4   4   4          5.38          6.00         1.52 o                         
  -3   4   4       2645.76       2764.65        73.67 o                         
  -2   4   4          0.17          1.42         0.79 o                         
  -1   4   4       1118.36       1231.80        23.86 o                         
   0   4   4          1.62         -0.05         1.22 o                         
   1   4   4        149.93        179.86         5.32 o                         
   2   4   4         74.88         76.70         4.31 o                         
   3   4   4        155.96        176.94        10.92 o                         
   4   4   4         23.34         27.01         2.98 o                         
   5   4   4         23.95         29.30         5.61 o                         
   6   4   4         96.32        102.59         5.38 o                         
   7   4   4         34.23         25.41         3.53 o                         
   8   4   4          0.02         -0.22         2.80 o                         
   9   4   4         11.51          8.46         5.38 o                         
 -11   5   4          7.57          8.77         4.31 o                         
 -10   5   4        105.37        120.27         8.77 o                         
  -9   5   4          3.17          3.38         2.39 o                         
  -8   5   4          0.00         -0.01         2.28 o                         
  -7   5   4         86.09         86.65         5.46 o                         
  -6   5   4          4.56          4.49         1.90 o                         
  -5   5   4         59.38         60.85         3.48 o                         
  -4   5   4          0.12         -0.63         1.47 o                         
  -3   5   4        774.10        813.01        12.90 o                         
  -2   5   4        235.86        246.33         4.69 o                         
  -1   5   4          3.11          3.32         1.22 o                         
   0   5   4        157.26        160.20         4.83 o                         
   1   5   4         35.66         44.02         2.93 o                         
   2   5   4         94.50         94.63         4.19 o                         
   3   5   4         12.03         12.94         2.39 o                         
   4   5   4         36.98         38.84         3.63 o                         
   5   5   4         12.46         18.50         4.77 o                         
   6   5   4          2.62          5.08         2.55 o                         
   7   5   4          0.02         -1.15         2.60 o                         
   8   5   4          1.54          5.08         4.46 o                         
 -11   6   4          9.23          9.69         4.77 o                         
 -10   6   4          0.04         -1.85         2.71 o                         
  -9   6   4         23.34         26.12         4.38 o                         
  -8   6   4         12.40         13.30         3.38 o                         
  -7   6   4         18.62         22.48         3.54 o                         
  -6   6   4          5.77          5.23         2.18 o                         
  -5   6   4         92.57         88.00         4.92 o                         
  -4   6   4         34.06         39.66         1.66 o                         
  -3   6   4          8.20          9.39         1.02 o                         
  -2   6   4         79.29         71.22         3.77 o                         
  -1   6   4          1.12          0.31         1.31 o                         
   0   6   4         65.33         62.91         3.13 o                         
   1   6   4          9.55          7.00         1.74 o                         
   2   6   4         46.84         49.18         5.92 o                         
   3   6   4         88.45         83.63         4.29 o                         
   4   6   4         34.55         40.01         3.84 o                         
   5   6   4          2.42          4.47         2.28 o                         
   6   6   4         13.06          9.84         2.88 o                         
   7   6   4          0.27         -0.04         3.46 o                         
   8   6   4         35.35         44.60         7.38 o                         
 -10   7   4         24.21         22.16         3.81 o                         
  -9   7   4          0.02          1.09         2.39 o                         
  -8   7   4          0.80          0.14         2.77 o                         
  -7   7   4         73.55         70.14         5.00 o                         
  -6   7   4          8.57         14.30         1.37 o                         
  -5   7   4         80.05         75.31         3.24 o                         
  -4   7   4         14.38         11.85         1.06 o                         
  -3   7   4          2.80          3.60         1.83 o                         
  -2   7   4          2.17          1.99         1.05 o                         
  -1   7   4          0.62          0.92         1.11 o                         
   0   7   4        521.74        486.06        13.61 o                         
   1   7   4        111.91        109.90         8.77 o                         
   2   7   4        102.64        101.00         4.73 o                         
   3   7   4          5.35          5.08         2.28 o                         
   4   7   4          0.82          0.35         2.06 o                         
   5   7   4          0.36          1.81         2.23 o                         
   6   7   4          7.57          7.83         2.77 o                         
   7   7   4          2.12          6.92         4.31 o                         
 -10   8   4         19.38         12.65         3.52 o                         
  -9   8   4         63.63         69.09         5.87 o                         
  -8   8   4        123.82        125.52        15.92 o                         
  -7   8   4          4.25          4.34         1.12 o                         
  -6   8   4         64.76         59.10         2.49 o                         
  -5   8   4         55.98         48.03         2.84 o                         
  -4   8   4          0.77          1.99         1.34 o                         
  -3   8   4         53.65         51.91         2.67 o                         
  -2   8   4        378.80        363.43         9.07 o                         
  -1   8   4         70.44         70.19         3.03 o                         
   0   8   4        238.43        225.40         6.36 o                         
   1   8   4         33.93         33.82         3.30 o                         
   2   8   4         15.12         10.90         2.39 o                         
   3   8   4        141.48        148.23         6.46 o                         
   4   8   4         24.43         17.62         2.99 o                         
   5   8   4          2.78          2.50         3.08 o                         
   6   8   4          0.14          2.61         3.69 o                         
   7   8   4         10.54          0.46         4.00 o                         
  -9   9   4         31.78         36.08         4.69 o                         
  -8   9   4        119.00        148.11         7.92 o                         
  -7   9   4          0.03         -0.31         2.49 o                         
  -6   9   4         10.90          7.54         1.38 o                         
  -5   9   4          0.29          0.89         1.28 o                         
  -4   9   4        189.85        183.58         5.05 o                         
  -3   9   4        131.92        120.39         4.05 o                         
  -2   9   4          2.06          1.45         1.73 o                         
  -1   9   4        147.85        137.73         5.36 o                         
   0   9   4        623.13        583.99        13.80 o                         
   1   9   4          2.38          1.18         1.71 o                         
   2   9   4         33.57         26.76         3.32 o                         
   3   9   4        441.35        443.13        11.96 o                         
   4   9   4         19.87         24.84         3.50 o                         
   5   9   4        266.64        257.30        13.23 o                         
   6   9   4         11.16         10.00         5.08 o                         
  -8  10   4          5.97          3.27         5.84 o                         
  -7  10   4          6.68          6.01         4.15 o                         
  -6  10   4         14.90         15.52         2.03 o                         
  -5  10   4          2.19          0.96         1.47 o                         
  -4  10   4         10.00          8.20         1.76 o                         
  -3  10   4         27.74         31.14         2.57 o                         
  -2  10   4         61.54         63.69         3.33 o                         
  -1  10   4        237.03        223.19         7.29 o                         
   0  10   4          4.02          2.72         2.38 o                         
   1  10   4         15.82         14.84         2.83 o                         
   2  10   4         31.17         23.24         3.37 o                         
   3  10   4         61.81         69.09         5.84 o                         
   4  10   4          1.99          1.23         3.38 o                         
   5  10   4          0.45         -2.00         3.38 o                         
  -7  11   4          0.09         -3.65         8.77 o                         
  -6  11   4          4.30          3.74         2.93 o                         
  -5  11   4          9.67         15.12         2.89 o                         
  -4  11   4          1.20          1.91         1.68 o                         
  -3  11   4         52.73         54.77         3.39 o                         
  -2  11   4          4.00          3.61         1.88 o                         
  -1  11   4         81.82         80.87         3.99 o                         
   0  11   4         12.81         17.14         3.04 o                         
   1  11   4          0.55          1.81         2.34 o                         
   2  11   4         78.65         72.44         7.07 o                         
   3  11   4          3.07          4.92         4.00 o                         
   4  11   4         31.76         23.68         5.54 o                         
  -5  12   4          1.07          2.39         1.93 o                         
  -4  12   4         12.57         11.12         2.88 o                         
  -3  12   4          4.71          6.59         2.65 o                         
  -2  12   4          0.58          0.38         1.85 o                         
  -1  12   4         12.86         12.00         2.35 o                         
   0  12   4          0.37          3.36         2.58 o                         
   1  12   4          4.56          9.23         4.15 o                         
   2  12   4         15.91         14.92         4.46 o                         
  -2  13   4         15.04         14.92         3.29 o                         
  -1  13   4          5.07          3.99         2.84 o                         
 -12   1   5         20.70         19.10         6.54 o                         
 -11   1   5         15.99         11.54         5.77 o                         
 -10   1   5        180.24        164.02         6.96 o                         
  -9   1   5         85.52         82.94         6.90 o                         
  -8   1   5        224.24        215.52         4.71 o                         
  -7   1   5         91.26         83.74         2.30 o                         
  -6   1   5          0.02         -0.26         0.62 o                         
  -5   1   5        331.19        347.69         4.91 o                         
  -4   1   5        159.27        166.52         2.94 o                         
  -3   1   5       1017.78       1027.62        16.19 o                         
  -2   1   5         24.03         22.16         1.73 o                         
  -1   1   5        750.87        819.82        16.26 o                         
   0   1   5          3.79          2.08         1.61 o                         
   1   1   5        116.31        136.61         9.61 o                         
   2   1   5         44.39         43.98         5.46 o                         
   3   1   5          7.33          5.12         1.79 o                         
   4   1   5         11.57          6.32         2.14 o                         
   5   1   5          1.40          1.69         5.84 o                         
   6   1   5          0.03         -1.33         2.01 o                         
   7   1   5         11.84         13.09         2.35 o                         
   8   1   5          0.45         -2.12         2.12 o                         
 -12   2   5          5.05          8.86         4.23 o                         
 -11   2   5          1.01          6.37         4.15 o                         
 -10   2   5          3.65          1.40         2.62 o                         
  -9   2   5        217.60        213.18         5.11 o                         
  -8   2   5         33.45         35.09         2.32 o                         
  -7   2   5        438.56        424.45         7.38 o                         
  -6   2   5          4.30          2.23         1.06 o                         
  -5   2   5         19.49         23.21         1.84 o                         
  -4   2   5         69.45         86.46         2.64 o                         
  -3   2   5         60.73         55.06         3.01 o                         
  -2   2   5        308.83        305.07         5.48 o                         
  -1   2   5        559.19        535.81        11.25 o                         
   0   2   5        772.14        800.16        16.31 o                         
   1   2   5        896.16        954.92        21.07 o                         
   2   2   5         14.17         11.53         1.12 o                         
   3   2   5         19.70         20.39         1.64 o                         
   4   2   5        191.48        192.22         5.50 o                         
   5   2   5         52.85         56.18         3.83 o                         
   6   2   5         36.81         34.21         2.88 o                         
   7   2   5         49.60         48.24         3.59 o                         
   8   2   5          9.29          6.15         3.15 o                         
 -12   3   5         46.53         44.14         5.33 o                         
 -11   3   5         30.31         27.43         4.05 o                         
 -10   3   5         65.17         69.04         4.07 o                         
  -9   3   5          1.99          0.51         1.55 o                         
  -8   3   5          2.23          3.83         2.18 o                         
  -7   3   5        140.25        135.56         5.06 o                         
  -6   3   5          6.07          5.69         1.74 o                         
  -5   3   5         32.58         37.45         2.72 o                         
  -4   3   5        116.17        124.58         6.00 o                         
  -3   3   5       1112.28       1156.84        16.72 o                         
  -2   3   5         58.07         59.17         2.73 o                         
  -1   3   5       1102.53       1142.32        17.89 o                         
   0   3   5          5.24          1.85         1.29 o                         
   1   3   5          4.46          1.71         2.54 o                         
   2   3   5         31.43         39.98         3.38 o                         
   3   3   5         13.15         18.80         2.47 o                         
   4   3   5         14.75         15.73         1.79 o                         
   5   3   5         64.95         75.22         3.22 o                         
   6   3   5         57.57         61.14         6.31 o                         
   7   3   5        105.49        116.39         6.46 o                         
   8   3   5          0.76          0.35         2.95 o                         
 -12   4   5          1.14         -1.08         4.92 o                         
 -11   4   5          2.23          4.31         4.92 o                         
 -10   4   5          8.83         11.33         5.06 o                         
  -9   4   5        226.83        230.47        14.46 o                         
  -8   4   5         35.43         37.74         3.42 o                         
  -7   4   5        323.57        355.46         9.46 o                         
  -6   4   5         18.38         20.54         2.50 o                         
  -5   4   5         34.52         35.43         2.82 o                         
  -4   4   5        555.07        547.98        17.38 o                         
  -3   4   5       1488.09       1452.69        22.19 o                         
  -2   4   5        683.35        684.31        12.12 o                         
  -1   4   5        708.61        634.69        22.07 o                         
   0   4   5          0.13          0.74         1.38 o                         
   1   4   5         41.87         46.27         4.84 o                         
   2   4   5         26.38         33.41         2.93 o                         
   3   4   5         74.07         78.95         6.46 o                         
   4   4   5          0.04         -0.31         2.18 o                         
   5   4   5         59.04         61.75         5.15 o                         
   6   4   5         23.22         26.82         3.53 o                         
   7   4   5         43.41         44.43         4.50 o                         
   8   4   5         71.13         72.07         6.00 o                         
 -11   5   5         66.15         67.06         8.31 o                         
 -10   5   5          0.06         -1.50         3.61 o                         
  -9   5   5         45.07         43.75         4.19 o                         
  -8   5   5         37.36         37.19         3.61 o                         
  -7   5   5         15.70         14.00         2.51 o                         
  -6   5   5         31.94         33.36         4.84 o                         
  -5   5   5         23.11         20.15         4.08 o                         
  -4   5   5        167.68        181.33         8.46 o                         
  -3   5   5         72.56         73.69         1.83 o                         
  -2   5   5        440.79        438.64         7.72 o                         
  -1   5   5          0.13         -0.39         1.61 o                         
   0   5   5          0.06          0.54         1.77 o                         
   1   5   5        156.68        163.79         7.23 o                         
   2   5   5          6.48         11.54         2.69 o                         
   3   5   5         43.70         42.58         6.92 o                         
   4   5   5          3.50         -0.25         1.99 o                         
   5   5   5          0.07          2.97         2.45 o                         
   6   5   5          4.50          3.61         2.61 o                         
   7   5   5          0.01         -0.83         3.08 o                         
   8   5   5          1.81         -4.46         4.46 o                         
 -11   6   5         27.51         28.81         4.35 o                         
 -10   6   5          0.02          1.27         3.31 o                         
  -9   6   5          0.04         -0.87         2.45 o                         
  -8   6   5         31.61         32.26         6.38 o                         
  -7   6   5          1.65          0.30         2.14 o                         
  -6   6   5         16.61         12.10         3.54 o                         
  -5   6   5          0.16         -0.15         3.08 o                         
  -4   6   5        107.01        104.43         4.68 o                         
  -3   6   5         27.93         32.23         1.61 o                         
  -2   6   5         87.53         91.05         3.47 o                         
  -1   6   5         21.69         25.89         2.33 o                         
   0   6   5         64.06         62.42         7.84 o                         
   1   6   5        135.62        127.56         5.05 o                         
   2   6   5         57.23         67.97         3.97 o                         
   3   6   5          5.43          5.60         5.31 o                         
   4   6   5          5.04          5.71         2.40 o                         
   5   6   5         31.91         33.55         3.74 o                         
   6   6   5          0.64         -2.23         2.23 o                         
   7   6   5         35.16         43.71         7.38 o                         
 -10   7   5          1.45         -1.00         2.71 o                         
  -9   7   5         11.84         15.57         4.00 o                         
  -8   7   5          0.11         -3.54         3.54 o                         
  -7   7   5         17.01         15.29         2.87 o                         
  -6   7   5         12.91         16.54         3.61 o                         
  -5   7   5         85.25         72.09         4.46 o                         
  -4   7   5        118.98        116.14         2.44 o                         
  -3   7   5         24.05         26.51         3.31 o                         
  -2   7   5        779.01        770.05        16.35 o                         
  -1   7   5          0.28          1.96         1.66 o                         
   0   7   5        150.29        164.23         5.69 o                         
   1   7   5         40.46         37.73         3.41 o                         
   2   7   5          0.16          0.19         2.03 o                         
   3   7   5         69.01         67.29         4.57 o                         
   4   7   5          1.42          2.03         3.69 o                         
   5   7   5         47.70         46.80         4.45 o                         
   6   7   5         29.67         32.37         4.08 o                         
   7   7   5          5.05         13.53         5.54 o                         
 -10   8   5          7.33          8.21         4.31 o                         
  -9   8   5         16.32         22.80         7.38 o                         
  -8   8   5          6.72          6.91         2.88 o                         
  -7   8   5          5.05          7.84         3.04 o                         
  -6   8   5         15.96         12.49         2.94 o                         
  -5   8   5         22.54         22.01         3.42 o                         
  -4   8   5         54.48         53.58         7.44 o                         
  -3   8   5         47.42         49.76         3.05 o                         
  -2   8   5        382.45        364.18         9.23 o                         
  -1   8   5        425.83        436.15        10.73 o                         
   0   8   5        376.17        366.71         9.76 o                         
   1   8   5        218.05        214.97         7.20 o                         
   2   8   5         12.49         13.90         3.08 o                         
   3   8   5         21.94         21.38         6.00 o                         
   4   8   5         16.17          6.52         2.77 o                         
   5   8   5          0.00         -1.69         2.65 o                         
   6   8   5          7.48          1.69         3.84 o                         
  -9   9   5          0.48         -1.20         3.26 o                         
  -8   9   5          2.66         -1.80         3.61 o                         
  -7   9   5         27.35         33.39         4.24 o                         
  -6   9   5         17.10          8.98         2.88 o                         
  -5   9   5          0.29          2.29         1.01 o                         
  -4   9   5         38.81         36.59         3.15 o                         
  -3   9   5        211.85        227.45         5.84 o                         
  -2   9   5         12.49         14.12         2.21 o                         
  -1   9   5        180.25        169.80        17.76 o                         
   0   9   5         53.05         52.08         4.08 o                         
   1   9   5         57.70         52.67         3.96 o                         
   2   9   5         52.40         54.76         4.51 o                         
   3   9   5          0.17         -2.23         2.23 o                         
   4   9   5         10.55         13.72         3.06 o                         
   5   9   5          3.67          0.46         4.15 o                         
  -8  10   5          0.82          0.25         3.69 o                         
  -7  10   5         51.25         52.21         5.11 o                         
  -6  10   5         88.81         96.14         6.42 o                         
  -5  10   5        173.89        171.25         4.95 o                         
  -4  10   5         87.79        103.39         4.12 o                         
  -3  10   5         88.93         81.18         3.56 o                         
  -2  10   5         31.05         31.88         3.24 o                         
  -1  10   5         23.24         21.36         2.84 o                         
   0  10   5         18.36         17.19         2.98 o                         
   1  10   5          0.20         -2.07         2.07 o                         
   2  10   5          9.78         10.58         2.77 o                         
   3  10   5         15.24         10.55         3.15 o                         
   4  10   5          1.59          5.84         4.15 o                         
  -7  11   5         58.56         58.33         6.15 o                         
  -6  11   5        103.98        109.13         7.12 o                         
  -5  11   5         26.49         23.30         4.18 o                         
  -4  11   5         51.03         60.24         3.31 o                         
  -3  11   5          0.19          1.29         1.77 o                         
  -2  11   5          1.57          0.01         2.65 o                         
  -1  11   5          5.02          3.69         2.28 o                         
   0  11   5          0.17          2.09         3.31 o                         
   1  11   5         18.34         17.67         3.26 o                         
   2  11   5         14.00         10.23         3.15 o                         
   3  11   5         60.61         65.06         7.54 o                         
  -5  12   5         15.00         13.30         5.61 o                         
  -4  12   5          0.45         -0.92         1.67 o                         
  -3  12   5         27.54         30.40         3.10 o                         
  -2  12   5         14.30         18.56         2.69 o                         
  -1  12   5          0.20          1.91         2.08 o                         
   0  12   5          3.63          3.32         2.71 o                         
   1  12   5         65.94         71.98         6.92 o                         
 -12   0   6         55.48         56.90         7.54 o                         
 -11   0   6          5.96          4.31         3.84 o                         
 -10   0   6          0.34          2.61         3.84 o                         
  -9   0   6        441.22        418.48        16.46 o                         
  -8   0   6          5.61          6.60         1.88 o                         
  -7   0   6         23.45         25.01         1.81 o                         
  -6   0   6        118.95        118.21         3.17 o                         
  -5   0   6        649.10        669.73        11.25 o                         
  -4   0   6          1.09         -0.31         1.54 o                         
  -3   0   6         29.74         31.37         2.92 o                         
  -2   0   6         58.44         61.52         3.69 o                         
  -1   0   6        733.36        809.74        23.38 o                         
   0   0   6        177.63        169.02         7.23 o                         
   1   0   6         49.19         51.68         4.46 o                         
   2   0   6        737.72        703.47        21.99 o                         
   3   0   6        830.91        822.81        25.53 o                         
   4   0   6       1470.96       1516.59        44.14 o                         
   5   0   6        311.95        304.67        13.23 o                         
   6   0   6         68.20         74.28         7.07 o                         
   7   0   6         87.65         75.67         8.31 o                         
   8   0   6         47.17         57.83         8.46 o                         
 -12   1   6          0.33          6.15         3.48 o                         
 -11   1   6         16.44         12.07         3.21 o                         
 -10   1   6        122.96        118.94         6.84 o                         
  -9   1   6         24.21         28.33         2.78 o                         
  -8   1   6        167.05        169.19         6.06 o                         
  -7   1   6         17.53         16.41         1.14 o                         
  -6   1   6         22.20         23.62         1.14 o                         
  -5   1   6        916.76        933.72        11.61 o                         
  -4   1   6        124.20        129.33         3.07 o                         
  -3   1   6        640.14        648.24        13.10 o                         
  -2   1   6          8.07         10.97         1.55 o                         
  -1   1   6         94.02         93.75         3.32 o                         
   0   1   6        381.70        380.28         8.97 o                         
   1   1   6        134.64        144.14         5.15 o                         
   2   1   6          0.44          0.54         1.74 o                         
   3   1   6         28.33         33.96         3.58 o                         
   4   1   6          0.09         -1.63         2.23 o                         
   5   1   6        153.94        147.63         6.61 o                         
   6   1   6         60.98         51.46         3.48 o                         
   7   1   6          5.04         10.71         4.69 o                         
   8   1   6          0.94          3.92         3.48 o                         
 -12   2   6         15.29         14.77         3.79 o                         
 -11   2   6          6.30          5.61         4.08 o                         
 -10   2   6         88.73         79.52         5.22 o                         
  -9   2   6         90.16         81.67         3.18 o                         
  -8   2   6        405.67        410.84        10.66 o                         
  -7   2   6          0.36          1.39         1.17 o                         
  -6   2   6          2.64          0.33         1.81 o                         
  -5   2   6         79.62         90.75         2.48 o                         
  -4   2   6         26.79         25.04         1.46 o                         
  -3   2   6        254.73        278.72         5.27 o                         
  -2   2   6          2.79          3.67         1.22 o                         
  -1   2   6        414.18        467.61        10.32 o                         
   0   2   6          0.57          0.11         1.40 o                         
   1   2   6        187.10        192.07         5.84 o                         
   2   2   6          2.37          2.40         1.36 o                         
   3   2   6         90.13         82.32         2.83 o                         
   4   2   6         82.00         81.51         3.24 o                         
   5   2   6         17.17         15.05         5.31 o                         
   6   2   6         12.46          8.66         3.10 o                         
   7   2   6         24.09         25.13         4.02 o                         
   8   2   6         40.52         30.80         4.72 o                         
 -12   3   6          6.64          5.69         4.46 o                         
 -11   3   6         20.12         14.30         4.92 o                         
 -10   3   6         20.11         11.45         3.06 o                         
  -9   3   6          0.00          1.08         1.78 o                         
  -8   3   6          0.09          0.69         2.52 o                         
  -7   3   6          2.61          2.28         2.46 o                         
  -6   3   6         14.90         18.84         1.91 o                         
  -5   3   6         12.20         14.10         1.65 o                         
  -4   3   6         60.42         52.31        10.92 o                         
  -3   3   6        293.80        291.44         5.48 o                         
  -2   3   6         86.37         98.67         2.53 o                         
  -1   3   6          2.72          8.58         1.51 o                         
   0   3   6          0.00          0.11         1.36 o                         
   1   3   6         57.48         62.87         3.31 o                         
   2   3   6         14.48         15.18         2.61 o                         
   3   3   6          0.06         -0.54         1.95 o                         
   4   3   6          1.57          1.10         2.23 o                         
   5   3   6         29.17         29.54         3.80 o                         
   6   3   6         15.00         14.27         3.30 o                         
   7   3   6          1.20          3.57         2.84 o                         
   8   3   6          2.05          1.18         3.69 o                         
 -12   4   6          0.60          2.15         4.46 o                         
 -11   4   6         59.78         68.44         8.61 o                         
 -10   4   6          2.12          3.35         2.18 o                         
  -9   4   6         18.99         18.31         2.46 o                         
  -8   4   6         29.89         32.19         2.74 o                         
  -7   4   6         20.31         18.40         2.61 o                         
  -6   4   6         73.44         78.51         4.13 o                         
  -5   4   6        119.61        126.87         4.84 o                         
  -4   4   6          0.19         -1.85         1.85 o                         
  -3   4   6         11.14          5.79         1.01 o                         
  -2   4   6         21.56         15.49         1.26 o                         
  -1   4   6         34.93         30.27         2.29 o                         
   0   4   6        107.77        106.30         4.20 o                         
   1   4   6         60.83         59.41         4.69 o                         
   2   4   6         16.42         17.84         2.55 o                         
   3   4   6          4.31          7.44         2.29 o                         
   4   4   6         22.82         24.85         5.23 o                         
   5   4   6         13.55         17.29         3.21 o                         
   6   4   6         10.47         15.24         3.32 o                         
   7   4   6          8.11          8.08         3.42 o                         
 -11   5   6        102.47        107.83         6.50 o                         
 -10   5   6         20.90         16.98         2.81 o                         
  -9   5   6         14.80         11.71         2.87 o                         
  -8   5   6         70.94         70.64         4.49 o                         
  -7   5   6         50.68         50.46         8.46 o                         
  -6   5   6        383.10        410.71        10.92 o                         
  -5   5   6         10.30          7.44         2.10 o                         
  -4   5   6        107.74        118.58         6.77 o                         
  -3   5   6       1003.54       1087.45        17.19 o                         
  -2   5   6        207.44        211.96        11.84 o                         
  -1   5   6          9.27         11.71         1.01 o                         
   0   5   6         42.23         44.00         5.15 o                         
   1   5   6          3.42         10.21         2.12 o                         
   2   5   6         83.80         82.90         6.84 o                         
   3   5   6         21.80         17.28         6.23 o                         
   4   5   6          0.00          2.20         2.21 o                         
   5   5   6         21.33         13.85         4.38 o                         
   6   5   6          5.06          6.03         3.15 o                         
   7   5   6          7.64          4.03         3.32 o                         
 -11   6   6         21.71         17.18         3.92 o                         
 -10   6   6         16.86         16.18         3.20 o                         
  -9   6   6         27.93         30.85         3.92 o                         
  -8   6   6         50.31         50.75         4.51 o                         
  -7   6   6          2.61          2.17         3.38 o                         
  -6   6   6         34.06         47.88         3.84 o                         
  -5   6   6        698.99        715.62        16.42 o                         
  -4   6   6        113.83        131.65         7.38 o                         
  -3   6   6        286.70        280.00         6.72 o                         
  -2   6   6         10.08         10.63         1.92 o                         
  -1   6   6         19.61         21.03         2.47 o                         
   0   6   6        239.85        249.88         7.31 o                         
   1   6   6         32.11         38.04         6.84 o                         
   2   6   6          1.59          0.57         2.01 o                         
   3   6   6         16.73         19.85         3.13 o                         
   4   6   6         28.91         34.14         3.74 o                         
   5   6   6         25.76         28.62         4.92 o                         
   6   6   6         14.16         18.17         3.54 o                         
   7   6   6          0.39         -3.16         3.31 o                         
 -10   7   6          6.66          2.52         4.61 o                         
  -9   7   6         25.56         38.98         6.38 o                         
  -8   7   6         14.82         11.63         4.77 o                         
  -7   7   6         39.90         39.50         5.00 o                         
  -6   7   6         47.78         41.93         4.35 o                         
  -5   7   6         14.73          9.30         2.83 o                         
  -4   7   6         49.23         55.52         6.15 o                         
  -3   7   6         64.55         65.20         3.00 o                         
  -2   7   6        291.23        274.83        12.00 o                         
  -1   7   6         13.95         13.25         3.92 o                         
   0   7   6         90.49         88.09        11.00 o                         
   1   7   6          0.00          2.21         2.14 o                         
   2   7   6          3.90          5.11         2.45 o                         
   3   7   6          4.11          0.29         2.32 o                         
   4   7   6          3.79          1.84         2.66 o                         
   5   7   6          6.35          5.15         3.09 o                         
   6   7   6          0.88          1.06         3.04 o                         
 -10   8   6          5.68         16.44         5.46 o                         
  -9   8   6          0.71          1.66         3.10 o                         
  -8   8   6          3.48          4.60         2.71 o                         
  -7   8   6          6.17          3.38         2.55 o                         
  -6   8   6          0.95          0.56         2.66 o                         
  -5   8   6         77.28         66.90         4.62 o                         
  -4   8   6          1.52          1.28         0.97 o                         
  -3   8   6         64.25         58.66         6.23 o                         
  -2   8   6        210.29        199.44         6.17 o                         
  -1   8   6         10.50         13.27         2.42 o                         
   0   8   6        342.80        322.56         9.04 o                         
   1   8   6         16.07         20.47         2.99 o                         
   2   8   6          4.00          2.28         2.23 o                         
   3   8   6         25.71         21.29         4.92 o                         
   4   8   6         24.17         26.31         3.80 o                         
   5   8   6         11.41         17.55         3.64 o                         
  -9   9   6          7.97          9.21         3.61 o                         
  -8   9   6          3.06         -0.98         2.82 o                         
  -7   9   6          1.14          1.53         3.31 o                         
  -6   9   6         35.61         36.54         4.18 o                         
  -5   9   6          6.03          6.68         5.61 o                         
  -4   9   6         33.84         35.04         2.21 o                         
  -3   9   6          6.47          8.03         2.00 o                         
  -2   9   6         45.19         50.59         3.50 o                         
  -1   9   6          7.24         12.65         2.50 o                         
   0   9   6         74.03         76.84         4.51 o                         
   1   9   6          0.19         -2.00         3.46 o                         
   2   9   6         70.73         81.26         5.23 o                         
   3   9   6         11.23         20.18         3.31 o                         
   4   9   6          9.77         13.43         5.84 o                         
   5   9   6         13.73         23.38         6.00 o                         
  -8  10   6          1.15          0.85         3.31 o                         
  -7  10   6          3.82          6.79         3.47 o                         
  -6  10   6         24.53         24.59         3.91 o                         
  -5  10   6          1.55         -2.38         2.38 o                         
  -4  10   6         56.02         52.73         2.74 o                         
  -3  10   6          2.05         -0.58         2.78 o                         
  -2  10   6          1.62          5.21         2.19 o                         
  -1  10   6         11.92         12.05         2.60 o                         
   0  10   6         13.85         18.44         3.10 o                         
   1  10   6         48.38         54.72        10.23 o                         
   2  10   6         16.45         22.64         3.41 o                         
   3  10   6         72.79         81.60         8.61 o                         
   4  10   6          0.08         -4.15         4.15 o                         
  -7  11   6          0.24         -3.84         3.84 o                         
  -6  11   6          7.63          7.11         9.77 o                         
  -5  11   6          4.29          2.67         2.99 o                         
  -4  11   6         24.59         29.68         3.15 o                         
  -3  11   6         10.66          8.40         2.49 o                         
  -2  11   6          6.49          4.86         2.31 o                         
  -1  11   6          7.30          3.23         2.21 o                         
   0  11   6         12.04         12.55         2.95 o                         
   1  11   6         77.80         96.03         5.65 o                         
   2  11   6         21.64         24.07         3.79 o                         
  -4  12   6          3.26          7.23         3.69 o                         
  -3  12   6         20.81         18.18         2.61 o                         
  -2  12   6          0.74          0.91         2.11 o                         
  -1  12   6          9.90         10.26         2.95 o                         
   0  12   6         12.96         17.72         5.31 o                         
 -12   1   7         46.52         42.63         5.00 o                         
 -11   1   7          0.08          0.59         2.77 o                         
 -10   1   7        165.28        175.02         7.77 o                         
  -9   1   7        132.36        127.48         4.93 o                         
  -8   1   7        176.47        172.11         7.72 o                         
  -7   1   7        330.90        316.61         5.08 o                         
  -6   1   7         21.72         24.13         1.23 o                         
  -5   1   7        247.93        245.54         6.00 o                         
  -4   1   7         27.81         35.93         2.14 o                         
  -3   1   7         12.13         15.12         1.66 o                         
  -2   1   7        241.45        258.09         6.57 o                         
  -1   1   7         12.26         15.21         1.95 o                         
   0   1   7          3.10          3.93         1.66 o                         
   1   1   7          0.45          2.71         1.90 o                         
   2   1   7        111.83        118.59         9.77 o                         
   3   1   7          2.49          2.85         3.23 o                         
   4   1   7         95.30         95.28         5.32 o                         
   5   1   7         16.68         23.14         3.54 o                         
   6   1   7         13.75         13.92         3.53 o                         
   7   1   7         16.19         20.01         4.24 o                         
 -12   2   7          0.00          2.03         3.38 o                         
 -11   2   7          1.20          4.03         2.95 o                         
 -10   2   7         25.91         28.77         3.01 o                         
  -9   2   7          2.42          1.64         1.92 o                         
  -8   2   7          2.29          2.35         1.55 o                         
  -7   2   7         49.02         47.25         2.69 o                         
  -6   2   7         16.63         15.30         2.00 o                         
  -5   2   7        134.03        149.48         3.45 o                         
  -4   2   7         24.99         27.16         2.27 o                         
  -3   2   7         12.09         15.27         1.92 o                         
  -2   2   7         87.43         84.23         3.35 o                         
  -1   2   7         89.16         75.78         3.39 o                         
   0   2   7          1.57          1.05         2.85 o                         
   1   2   7         42.14         46.29         4.77 o                         
   2   2   7        229.72        234.24         5.07 o                         
   3   2   7          2.27          0.46         2.39 o                         
   4   2   7        272.30        287.60        10.07 o                         
   5   2   7          4.40          9.20         2.91 o                         
   6   2   7          8.15          1.97         3.15 o                         
   7   2   7          1.35          3.56         3.43 o                         
 -12   3   7          5.55          4.46         5.08 o                         
 -11   3   7          0.18          2.39         2.88 o                         
 -10   3   7          1.95          4.41         2.55 o                         
  -9   3   7          1.26          1.28         1.77 o                         
  -8   3   7          1.72          0.48         1.88 o                         
  -7   3   7         50.76         52.19         2.97 o                         
  -6   3   7          0.22          0.96         1.38 o                         
  -5   3   7         79.89         85.88         3.80 o                         
  -4   3   7         24.25         28.29         1.71 o                         
  -3   3   7         19.71         17.94         1.41 o                         
  -2   3   7         70.83         66.11         2.99 o                         
  -1   3   7          1.71          3.31         1.51 o                         
   0   3   7          6.16          2.77         2.69 o                         
   1   3   7          4.66          2.23         1.85 o                         
   2   3   7         26.14         32.70         3.61 o                         
   3   3   7          1.98          2.00         2.18 o                         
   4   3   7         37.86         45.01         4.08 o                         
   5   3   7          2.41         -2.61         2.61 o                         
   6   3   7        120.25        142.73         7.29 o                         
   7   3   7          1.20         -3.10         3.10 o                         
 -12   4   7         27.06         27.22         6.15 o                         
 -11   4   7         11.27          9.04         3.23 o                         
 -10   4   7          1.40         -2.00         2.92 o                         
  -9   4   7          7.94          6.32         2.09 o                         
  -8   4   7         99.97        101.44         4.11 o                         
  -7   4   7         21.65         21.59         2.24 o                         
  -6   4   7        237.76        246.78         6.04 o                         
  -5   4   7         17.47         14.06         2.12 o                         
  -4   4   7         58.60         57.62         3.06 o                         
  -3   4   7          1.08          2.47         1.04 o                         
  -2   4   7          1.92          3.99         1.36 o                         
  -1   4   7         10.57         11.71         1.88 o                         
   0   4   7         26.92         24.70         2.65 o                         
   1   4   7          0.25         -0.19         1.68 o                         
   2   4   7        100.77         84.53         7.00 o                         
   3   4   7         42.85         42.59         3.75 o                         
   4   4   7         62.20         61.20         4.60 o                         
   5   4   7         19.54         10.22         4.31 o                         
   6   4   7          1.30          1.12         2.87 o                         
   7   4   7          4.62          3.91         3.24 o                         
 -11   5   7          5.76          7.28         3.24 o                         
 -10   5   7          0.17         -0.61         1.92 o                         
  -9   5   7          0.14          2.10         2.04 o                         
  -8   5   7         16.39         10.11         2.15 o                         
  -7   5   7          0.64          0.35         1.83 o                         
  -6   5   7          0.79          1.89         1.72 o                         
  -5   5   7         80.21         82.55         4.22 o                         
  -4   5   7         39.04         36.31         4.00 o                         
  -3   5   7        351.36        356.23         5.67 o                         
  -2   5   7         20.63         20.27         1.50 o                         
  -1   5   7         78.22         83.20         3.84 o                         
   0   5   7         16.94         23.95         2.71 o                         
   1   5   7          7.63         13.74         2.39 o                         
   2   5   7         13.58         12.69         2.80 o                         
   3   5   7          8.34          6.82         3.23 o                         
   4   5   7         19.33         14.09         4.54 o                         
   5   5   7         24.72         28.10         5.69 o                         
   6   5   7         11.83         20.54         3.97 o                         
 -11   6   7          0.20         -2.99         2.99 o                         
 -10   6   7         13.06         16.50         3.01 o                         
  -9   6   7          4.52          6.66         2.55 o                         
  -8   6   7          0.00         -2.06         2.06 o                         
  -7   6   7        130.21        122.73         5.87 o                         
  -6   6   7        103.43        109.05         5.27 o                         
  -5   6   7         70.96         64.90         5.84 o                         
  -4   6   7       1743.98       1597.64        45.83 o                         
  -3   6   7         20.69         23.05         3.23 o                         
  -2   6   7       1383.69       1347.89        33.93 o                         
  -1   6   7        262.23        257.12         7.38 o                         
   0   6   7          5.27          9.14         2.36 o                         
   1   6   7        293.40        280.11         8.42 o                         
   2   6   7         96.87         87.55        10.07 o                         
   3   6   7         51.50         49.29         4.56 o                         
   4   6   7         10.93          9.87         3.15 o                         
   5   6   7          3.28          4.60         4.15 o                         
   6   6   7         15.95         17.89         4.61 o                         
 -10   7   7         28.32         34.01         4.40 o                         
  -9   7   7          1.35          3.86         5.77 o                         
  -8   7   7         87.33         77.01         5.30 o                         
  -7   7   7         16.46         11.98         3.15 o                         
  -6   7   7          2.36          0.54         2.18 o                         
  -5   7   7         17.11         17.86         3.26 o                         
  -4   7   7          6.63         10.30         3.54 o                         
  -3   7   7         12.00         13.64         1.79 o                         
  -2   7   7        110.21        102.07         4.24 o                         
  -1   7   7          0.11          0.79         2.46 o                         
   0   7   7         39.12         43.53         3.69 o                         
   1   7   7          1.21          2.49         4.92 o                         
   2   7   7          9.36         13.76         5.92 o                         
   3   7   7          3.95          7.02         2.80 o                         
   4   7   7         20.16         13.38         3.41 o                         
   5   7   7          4.30          4.37         3.38 o                         
 -10   8   7          7.95          6.00         3.54 o                         
  -9   8   7         32.18         35.33         7.61 o                         
  -8   8   7          4.87          4.77         3.54 o                         
  -7   8   7         11.96          8.06         2.98 o                         
  -6   8   7          3.25          5.58         2.77 o                         
  -5   8   7         86.53         88.09         5.38 o                         
  -4   8   7          9.50          3.84         3.38 o                         
  -3   8   7        120.23        117.67         8.92 o                         
  -2   8   7          0.00          0.81         1.76 o                         
  -1   8   7         18.93         21.98         2.90 o                         
   0   8   7         55.80         58.97         5.84 o                         
   1   8   7         21.78         21.89         3.69 o                         
   2   8   7          0.60          6.61         2.69 o                         
   3   8   7          1.95          4.31         2.94 o                         
   4   8   7         14.70         19.03         3.69 o                         
  -9   9   7          0.07         -0.87         3.09 o                         
  -8   9   7          1.29         -2.40         5.92 o                         
  -7   9   7          0.01         -2.93         2.93 o                         
  -6   9   7         32.66         33.84         4.19 o                         
  -5   9   7         10.75          9.60         3.24 o                         
  -4   9   7         17.55         19.37         2.08 o                         
  -3   9   7        110.73        103.78         4.26 o                         
  -2   9   7         14.37         12.68         2.44 o                         
  -1   9   7         15.78         10.98         3.15 o                         
   0   9   7         15.51         17.08         3.03 o                         
   1   9   7          2.00          3.81         2.45 o                         
   2   9   7         42.09         37.20         4.31 o                         
   3   9   7          5.88         13.75         3.38 o                         
   4   9   7         10.28          4.61         4.54 o                         
  -8  10   7         25.51         25.36         4.61 o                         
  -7  10   7          5.32          4.81         3.61 o                         
  -6  10   7         39.78         43.37         4.89 o                         
  -5  10   7         36.98         36.57         4.51 o                         
  -4  10   7         10.08         11.27         3.04 o                         
  -3  10   7         17.67         16.95         2.35 o                         
  -2  10   7          0.01          1.32         2.03 o                         
  -1  10   7          0.87         -1.98         2.07 o                         
   0  10   7          0.28         -2.29         2.29 o                         
   1  10   7          0.32         -1.19         2.51 o                         
   2  10   7          1.66          5.81         3.61 o                         
   3  10   7          4.60          6.00         4.31 o                         
  -6  11   7         42.09         37.17         4.89 o                         
  -5  11   7         96.94        123.86         9.46 o                         
  -4  11   7         39.51         47.86         5.25 o                         
  -3  11   7         40.71         36.53         3.46 o                         
  -2  11   7          0.58          1.48         2.26 o                         
  -1  11   7         20.30         20.17         3.29 o                         
   0  11   7         19.59         30.13         3.91 o                         
   1  11   7          0.13          4.74         3.13 o                         
 -12   0   8          1.60         -3.69         3.69 o                         
 -11   0   8          0.42          0.00         3.54 o                         
 -10   0   8        478.85        505.22        19.84 o                         
  -9   0   8         47.03         54.49         3.61 o                         
  -8   0   8        324.56        357.64        12.38 o                         
  -7   0   8        279.62        291.14         7.68 o                         
  -6   0   8         55.09         48.21         2.49 o                         
  -5   0   8       1370.60       1363.72        37.22 o                         
  -4   0   8          7.34          8.31         2.15 o                         
  -3   0   8          2.47          1.08         2.00 o                         
  -2   0   8         51.63         53.52         4.46 o                         
  -1   0   8        451.25        417.25        14.30 o                         
   0   0   8        870.19        927.86        27.99 o                         
   1   0   8        447.13        432.32        15.53 o                         
   2   0   8        240.68        256.84        11.53 o                         
   3   0   8         32.80         35.07         5.38 o                         
   4   0   8         73.64         68.75         6.92 o                         
   5   0   8         21.50         26.76         5.69 o                         
   6   0   8          0.35          8.61         4.61 o                         
 -12   1   8          0.05          4.14         3.42 o                         
 -11   1   8         70.84         88.75         6.25 o                         
 -10   1   8          0.15          2.66         2.20 o                         
  -9   1   8        117.72        115.76         4.43 o                         
  -8   1   8         28.64         30.24         2.21 o                         
  -7   1   8        107.07        108.33         2.81 o                         
  -6   1   8         28.79         29.05         1.71 o                         
  -5   1   8          0.32          0.69         1.22 o                         
  -4   1   8          0.75          0.23         1.22 o                         
  -3   1   8         96.63        109.01         3.90 o                         
  -2   1   8        359.91        372.13         8.97 o                         
  -1   1   8        162.19        178.41         6.00 o                         
   0   1   8        345.01        344.52         9.13 o                         
   1   1   8        152.23        161.97         6.09 o                         
   2   1   8        171.38        163.76         6.41 o                         
   3   1   8        440.81        443.52        14.69 o                         
   4   1   8         49.03         42.57         4.24 o                         
   5   1   8         25.22         22.67         3.91 o                         
   6   1   8         49.13         58.29         5.76 o                         
 -12   2   8         13.75          7.84         5.38 o                         
 -11   2   8         38.43         38.43         6.15 o                         
 -10   2   8        210.44        192.32         7.02 o                         
  -9   2   8          2.60          5.56         2.17 o                         
  -8   2   8         11.66         11.84         2.40 o                         
  -7   2   8         11.79         12.22         1.29 o                         
  -6   2   8         74.75         77.68         2.27 o                         
  -5   2   8         44.06         43.24         1.96 o                         
  -4   2   8        163.98        167.61         4.84 o                         
  -3   2   8          0.02         -1.31         1.31 o                         
  -2   2   8        167.23        178.84         5.52 o                         
  -1   2   8          6.92          7.51         1.73 o                         
   0   2   8         10.25         12.55         2.17 o                         
   1   2   8         19.13         23.35         2.88 o                         
   2   2   8        111.30        129.20         5.82 o                         
   3   2   8         30.87         27.73         3.47 o                         
   4   2   8         13.07          9.59         2.88 o                         
   5   2   8          1.55         -0.27         2.76 o                         
   6   2   8          0.47         -1.52         2.91 o                         
 -12   3   8          0.86          5.23         4.92 o                         
 -11   3   8          8.52         11.01         4.15 o                         
 -10   3   8          0.03          1.25         2.39 o                         
  -9   3   8          7.09          6.44         2.62 o                         
  -8   3   8         22.00         22.93         2.38 o                         
  -7   3   8         32.32         35.01         2.73 o                         
  -6   3   8          2.17          1.90         1.51 o                         
  -5   3   8         11.74         11.55         1.15 o                         
  -4   3   8         19.39         19.73         1.56 o                         
  -3   3   8          0.20          0.28         1.28 o                         
  -2   3   8         33.02         34.86         2.62 o                         
  -1   3   8         80.64         80.23         3.85 o                         
   0   3   8          2.66          1.44         1.95 o                         
   1   3   8          0.37         -0.52         2.10 o                         
   2   3   8         15.04         11.52         2.80 o                         
   3   3   8        103.33         99.46         5.53 o                         
   4   3   8          3.69          1.37         2.34 o                         
   5   3   8          9.94         10.12         3.06 o                         
   6   3   8         41.57         45.32         5.11 o                         
 -12   4   8          4.48          6.77         5.38 o                         
 -11   4   8          1.94          2.36         3.23 o                         
 -10   4   8          6.00          9.33         3.06 o                         
  -9   4   8         44.06         52.83         6.51 o                         
  -8   4   8         28.90         25.00         2.60 o                         
  -7   4   8        145.26        138.22         6.10 o                         
  -6   4   8         49.69         57.57         4.03 o                         
  -5   4   8          0.08          1.40         1.77 o                         
  -4   4   8         59.91         60.45         1.75 o                         
  -3   4   8         30.18         28.26         1.78 o                         
  -2   4   8         71.60         64.66         3.32 o                         
  -1   4   8         17.87         22.36         3.84 o                         
   0   4   8         40.93         34.87         3.92 o                         
   1   4   8         51.81         48.53         3.98 o                         
   2   4   8          0.03         -0.07         2.32 o                         
   3   4   8         24.09         22.92         3.13 o                         
   4   4   8          0.13         -0.36         4.31 o                         
   5   4   8          1.49          1.97         2.71 o                         
   6   4   8          0.08         -0.44         4.15 o                         
 -11   5   8         10.75         16.13         3.50 o                         
 -10   5   8          3.26          2.09         2.98 o                         
  -9   5   8         31.08         27.00         2.97 o                         
  -8   5   8          0.25         -1.01         1.76 o                         
  -7   5   8        217.30        218.41         8.95 o                         
  -6   5   8         70.45         73.37         6.53 o                         
  -5   5   8        171.41        174.94         6.00 o                         
  -4   5   8          0.16          1.26         0.64 o                         
  -3   5   8        298.30        271.99         5.52 o                         
  -2   5   8         13.66         11.58         2.02 o                         
  -1   5   8         98.79         94.88         4.40 o                         
   0   5   8          0.74          1.77         3.15 o                         
   1   5   8          1.98         -0.97         4.00 o                         
   2   5   8         30.04         29.02         3.57 o                         
   3   5   8         10.75         13.39         2.99 o                         
   4   5   8          0.13          1.86         2.80 o                         
   5   5   8          3.55          5.48         2.99 o                         
 -11   6   8          7.96         12.50         3.48 o                         
 -10   6   8         18.06         15.39         3.42 o                         
  -9   6   8         26.36         30.74         3.30 o                         
  -8   6   8        214.75        215.07         6.51 o                         
  -7   6   8         16.42         15.72         2.48 o                         
  -6   6   8         64.50         80.95         4.94 o                         
  -5   6   8        146.44        144.65         5.65 o                         
  -4   6   8         12.13         14.52         1.25 o                         
  -3   6   8        122.94        129.61         3.51 o                         
  -2   6   8        113.55        118.00         6.07 o                         
  -1   6   8         72.03         66.21         4.06 o                         
   0   6   8          3.36         -1.39         1.99 o                         
   1   6   8          0.30          1.37         2.23 o                         
   2   6   8         24.27         21.30         3.21 o                         
   3   6   8          1.00          2.98         2.80 o                         
   4   6   8          1.36         -0.73         2.54 o                         
   5   6   8          0.91          4.36         2.87 o                         
 -10   7   8         38.55         33.52         3.75 o                         
  -9   7   8         19.67         19.74         3.53 o                         
  -8   7   8         46.13         40.53         3.64 o                         
  -7   7   8          5.29          6.29         2.73 o                         
  -6   7   8          4.27          6.65         2.58 o                         
  -5   7   8        367.65        329.89        14.30 o                         
  -4   7   8         39.32         39.82         3.56 o                         
  -3   7   8         55.93         55.76         3.14 o                         
  -2   7   8         43.81         39.90         3.92 o                         
  -1   7   8          7.55          7.35         2.25 o                         
   0   7   8         14.94         12.91         4.46 o                         
   1   7   8         27.48         20.25         3.15 o                         
   2   7   8         19.16         10.63         3.09 o                         
   3   7   8         12.18         13.85         3.46 o                         
   4   7   8          2.28         -2.50         4.84 o                         
  -9   8   8          2.83          6.82         3.21 o                         
  -8   8   8          0.55          0.05         2.93 o                         
  -7   8   8          2.88          5.45         4.61 o                         
  -6   8   8        114.68        106.21         5.87 o                         
  -5   8   8          3.91          6.00         3.84 o                         
  -4   8   8        121.45        111.96         8.15 o                         
  -3   8   8          0.00         -0.47         1.54 o                         
  -2   8   8          9.09          7.63         2.46 o                         
  -1   8   8         59.80         63.46         4.77 o                         
   0   8   8          0.32          0.66         2.46 o                         
   1   8   8         16.73         10.55         2.77 o                         
   2   8   8          0.13          0.34         2.73 o                         
   3   8   8         10.10          9.14         4.54 o                         
   4   8   8         13.11         13.84         5.38 o                         
  -8   9   8          0.07          1.64         2.99 o                         
  -7   9   8          2.71          3.04         3.02 o                         
  -6   9   8         33.26         35.36         6.23 o                         
  -5   9   8         69.84         71.31         9.54 o                         
  -4   9   8          2.51          1.38         4.00 o                         
  -3   9   8          0.61         -2.08         2.08 o                         
  -2   9   8          3.12          6.01         3.00 o                         
  -1   9   8         41.45         33.48         4.15 o                         
   0   9   8          3.77          6.48         2.55 o                         
   1   9   8          5.50         -0.49         2.70 o                         
   2   9   8          0.06          2.56         3.02 o                         
   3   9   8         15.83         22.91         3.91 o                         
  -7  10   8          0.60          5.35         3.58 o                         
  -6  10   8          1.41          3.29         3.17 o                         
  -5  10   8          2.89          8.59         6.31 o                         
  -4  10   8         34.39         45.22         7.23 o                         
  -3  10   8         15.25         14.42         2.27 o                         
  -2  10   8          1.05          4.35         2.35 o                         
  -1  10   8         18.30         23.27         3.21 o                         
   0  10   8          6.20         13.09         3.31 o                         
   1  10   8         15.73         18.11         3.53 o                         
  -5  11   8          3.06          1.77         3.52 o                         
  -4  11   8          0.62          0.14         3.61 o                         
  -3  11   8          1.35         -2.14         2.15 o                         
  -2  11   8         16.97         23.61         3.19 o                         
  -1  11   8          7.37         13.46         3.10 o                         
 -12   1   9         24.79         23.04         4.07 o                         
 -11   1   9          9.77          6.95         3.13 o                         
 -10   1   9        110.79        121.12         9.23 o                         
  -9   1   9          7.09          6.24         3.23 o                         
  -8   1   9        140.81        137.74         3.93 o                         
  -7   1   9          0.30         -0.04         1.46 o                         
  -6   1   9          0.07          1.47         1.33 o                         
  -5   1   9          9.00          4.86         1.55 o                         
  -4   1   9         52.65         54.99         3.09 o                         
  -3   1   9         27.55         26.89         3.38 o                         
  -2   1   9         36.32         36.70         3.23 o                         
  -1   1   9         23.32         23.02         2.69 o                         
   0   1   9         99.59         91.60         6.54 o                         
   1   1   9          0.66         -1.34         1.95 o                         
   2   1   9        199.44        199.30         7.39 o                         
   3   1   9          6.08          5.92         2.94 o                         
   4   1   9         67.47         81.84         9.00 o                         
   5   1   9          7.50          4.31         5.92 o                         
 -12   2   9         28.57         14.76         5.69 o                         
 -11   2   9         10.35         10.75         3.06 o                         
 -10   2   9        157.88        151.69         6.43 o                         
  -9   2   9          0.80          1.93         2.03 o                         
  -8   2   9         15.72         13.14         2.58 o                         
  -7   2   9        121.28        113.27         2.88 o                         
  -6   2   9         37.10         35.49         2.03 o                         
  -5   2   9         56.68         61.07         2.90 o                         
  -4   2   9          3.20          5.50         1.62 o                         
  -3   2   9         53.94         52.79         5.92 o                         
  -2   2   9         31.38         40.44         7.23 o                         
  -1   2   9        135.51        135.60         5.38 o                         
   0   2   9         13.57         11.77         2.34 o                         
   1   2   9          2.19          5.58         2.45 o                         
   2   2   9         30.32         29.95         3.64 o                         
   3   2   9         43.95         50.67         4.89 o                         
   4   2   9          0.83         -0.23         2.83 o                         
   5   2   9          3.71          7.40         3.15 o                         
 -12   3   9         87.06         95.94         6.32 o                         
 -11   3   9          5.90          9.09         2.88 o                         
 -10   3   9        106.56        108.54         5.80 o                         
  -9   3   9         36.33         38.14         3.86 o                         
  -8   3   9         15.97         16.04         3.15 o                         
  -7   3   9         50.30         49.24         3.02 o                         
  -6   3   9         37.55         41.37         3.26 o                         
  -5   3   9        193.76        200.41         4.54 o                         
  -4   3   9         63.27         71.28         4.92 o                         
  -3   3   9        697.84        708.49        22.84 o                         
  -2   3   9         65.58         67.88         4.23 o                         
  -1   3   9         82.48         82.11         4.31 o                         
   0   3   9         95.28         94.87         7.61 o                         
   1   3   9        104.35        104.86         5.92 o                         
   2   3   9        125.47        137.40         6.19 o                         
   3   3   9         59.27         64.52         5.61 o                         
   4   3   9          4.06          0.76         2.77 o                         
   5   3   9          1.96          2.07         2.88 o                         
 -11   4   9         53.12         62.98         5.39 o                         
 -10   4   9         59.62         71.90         5.36 o                         
  -9   4   9        127.28        129.56         6.17 o                         
  -8   4   9          3.89          6.44         2.68 o                         
  -7   4   9         31.60         30.60         2.69 o                         
  -6   4   9          2.93         -1.00         1.84 o                         
  -5   4   9          1.56          2.43         0.70 o                         
  -4   4   9        135.23        139.58         3.63 o                         
  -3   4   9         13.48         14.00         2.19 o                         
  -2   4   9         98.62        101.44         4.40 o                         
  -1   4   9          6.17          3.37         2.10 o                         
   0   4   9          0.45          3.48         2.12 o                         
   1   4   9          8.19          5.48         2.46 o                         
   2   4   9          5.82          6.76         2.77 o                         
   3   4   9         22.72         15.78         3.15 o                         
   4   4   9         10.59          9.73         3.42 o                         
   5   4   9          1.59          5.33         3.47 o                         
 -11   5   9          0.17         -2.66         2.93 o                         
 -10   5   9          6.42         11.78         3.37 o                         
  -9   5   9         32.43         38.81         6.38 o                         
  -8   5   9          6.50          5.90         2.10 o                         
  -7   5   9        147.35        136.37         4.85 o                         
  -6   5   9         24.83         22.10         2.87 o                         
  -5   5   9          2.62         -1.10         1.82 o                         
  -4   5   9        126.51        124.96         3.33 o                         
  -3   5   9        116.05        107.65         4.54 o                         
  -2   5   9          7.90          9.47         2.23 o                         
  -1   5   9         46.96         43.03         3.58 o                         
   0   5   9         88.10         79.33         4.68 o                         
   1   5   9         10.30         10.93         2.80 o                         
   2   5   9        106.02         99.14         5.78 o                         
   3   5   9         14.92         14.74         3.32 o                         
   4   5   9          7.11          5.29         3.06 o                         
 -10   6   9         16.25         13.37         3.53 o                         
  -9   6   9         10.22          9.67         2.69 o                         
  -8   6   9         26.73         24.37         2.93 o                         
  -7   6   9         98.77         95.68         4.39 o                         
  -6   6   9          6.48          4.98         3.08 o                         
  -5   6   9         50.88         46.74         3.69 o                         
  -4   6   9         40.60         42.31         2.36 o                         
  -3   6   9         20.15         14.10         2.15 o                         
  -2   6   9         73.65         65.04         3.98 o                         
  -1   6   9         68.10         56.72         4.10 o                         
   0   6   9          2.64          2.29         2.28 o                         
   1   6   9         43.85         37.01         4.61 o                         
   2   6   9          0.34          2.00         2.73 o                         
   3   6   9          0.79         -2.17         2.84 o                         
   4   6   9          0.13         -3.54         3.84 o                         
 -10   7   9         12.12         10.82         5.15 o                         
  -9   7   9          1.15          1.86         3.12 o                         
  -8   7   9          6.60          6.19         2.47 o                         
  -7   7   9          0.00          3.66         2.24 o                         
  -6   7   9         87.46         77.57         6.04 o                         
  -5   7   9         76.60         67.78         5.15 o                         
  -4   7   9        215.86        196.48         9.46 o                         
  -3   7   9        139.99        145.67         5.84 o                         
  -2   7   9          1.49          2.78         1.91 o                         
  -1   7   9         90.56         74.47         4.92 o                         
   0   7   9         69.58         66.72         4.40 o                         
   1   7   9          1.83          0.81         2.44 o                         
   2   7   9          0.53         -0.39         2.66 o                         
   3   7   9         31.23         42.29         7.77 o                         
  -9   8   9          0.12         -1.18         2.49 o                         
  -8   8   9          7.45          8.22         2.70 o                         
  -7   8   9         17.74         20.72         2.95 o                         
  -6   8   9         25.46         16.89         3.41 o                         
  -5   8   9         76.02         54.44         7.23 o                         
  -4   8   9         31.86         25.53         5.38 o                         
  -3   8   9          0.85          0.96         3.61 o                         
  -2   8   9          4.98          3.73         2.13 o                         
  -1   8   9         91.65         80.40         4.65 o                         
   0   8   9         32.76         42.93        10.23 o                         
   1   8   9         21.39         19.25         3.42 o                         
   2   8   9         11.17         15.07         3.41 o                         
  -8   9   9          5.99          2.09         4.33 o                         
  -7   9   9         10.06          9.83         4.35 o                         
  -6   9   9          5.89          3.68         2.88 o                         
  -5   9   9         26.41         12.92         4.77 o                         
  -4   9   9         11.49          9.54         4.92 o                         
  -3   9   9          5.17          4.49         2.05 o                         
  -2   9   9          5.89          5.04         2.21 o                         
  -1   9   9          1.18         -2.19         2.19 o                         
   0   9   9          5.99          5.51         2.76 o                         
   1   9   9          0.09          2.68         2.84 o                         
  -6  10   9          0.62         -1.55         2.66 o                         
  -5  10   9         19.60         22.25         4.20 o                         
  -4  10   9          0.21         -3.54         3.54 o                         
  -3  10   9         20.57         25.19         5.46 o                         
  -2  10   9          0.03         -0.23         2.38 o                         
  -1  10   9         50.49         57.84         7.07 o                         
   0  10   9          6.73          4.39         2.99 o                         
 -12   0  10          7.54          3.38         4.77 o                         
 -11   0  10         42.72         46.14         7.38 o                         
 -10   0  10         24.76         21.07         3.38 o                         
  -9   0  10          0.51          1.23         2.31 o                         
  -8   0  10         29.22         32.76         3.69 o                         
  -7   0  10         16.74         21.07         3.08 o                         
  -6   0  10          0.34         -0.15         2.00 o                         
  -5   0  10          1.49         -0.31         2.31 o                         
  -4   0  10          5.31          2.61         2.61 o                         
  -3   0  10        158.75        170.41         8.15 o                         
  -2   0  10        262.53        259.15        10.92 o                         
  -1   0  10        194.20        175.94         9.07 o                         
   0   0  10         25.15         21.53         4.31 o                         
   1   0  10        136.57        115.04         7.84 o                         
   2   0  10         10.34         12.00         4.46 o                         
   3   0  10          0.53          8.46         4.61 o                         
   4   0  10         34.79         44.14         7.07 o                         
 -12   1  10         29.21         21.22         6.31 o                         
 -11   1  10          5.32          2.33         2.43 o                         
 -10   1  10        103.46        112.17         6.92 o                         
  -9   1  10          0.00          0.08         1.33 o                         
  -8   1  10          2.01          1.11         1.31 o                         
  -7   1  10         48.61         57.30         3.06 o                         
  -6   1  10         14.00         17.56         2.12 o                         
  -5   1  10         77.10         82.20         4.46 o                         
  -4   1  10         54.50         48.04         3.30 o                         
  -3   1  10        266.85        249.44         7.28 o                         
  -2   1  10         28.43         30.84         3.24 o                         
  -1   1  10         74.13         70.86         4.35 o                         
   0   1  10        151.49        156.40         6.25 o                         
   1   1  10          5.17         -0.08         2.39 o                         
   2   1  10          5.44          7.11         2.92 o                         
   3   1  10          5.26          7.48         8.15 o                         
   4   1  10          0.34         -2.60         2.60 o                         
 -12   2  10          6.52          8.92         5.38 o                         
 -11   2  10          0.20         -0.26         2.40 o                         
 -10   2  10          8.14         13.73         3.31 o                         
  -9   2  10          3.25          3.72         2.33 o                         
  -8   2  10         23.73         25.55         1.79 o                         
  -7   2  10          2.12          2.22         1.14 o                         
  -6   2  10         26.29         24.81         2.30 o                         
  -5   2  10         66.89         69.79         3.40 o                         
  -4   2  10          0.08          1.24         1.69 o                         
  -3   2  10         64.33         61.08         6.54 o                         
  -2   2  10        194.26        188.72        11.46 o                         
  -1   2  10        122.87        119.25         5.32 o                         
   0   2  10         38.11         45.55         4.61 o                         
   1   2  10          1.62          5.26         2.40 o                         
   2   2  10          1.02         -2.44         2.47 o                         
   3   2  10         21.47         21.60         5.46 o                         
   4   2  10          7.09          5.34         3.41 o                         
 -11   3  10        124.71        133.27         6.65 o                         
 -10   3  10         38.58         34.95         3.97 o                         
  -9   3  10        157.61        158.63         6.56 o                         
  -8   3  10        134.85        128.17         5.70 o                         
  -7   3  10        110.63        117.99        13.23 o                         
  -6   3  10        365.59        359.29         7.04 o                         
  -5   3  10         34.01         34.77         2.53 o                         
  -4   3  10        427.96        433.06        10.36 o                         
  -3   3  10         11.48          9.77         2.10 o                         
  -2   3  10         50.48         54.19         3.61 o                         
  -1   3  10          0.64          0.90         2.14 o                         
   0   3  10          1.86         -0.39         2.14 o                         
   1   3  10         36.26         30.25         3.64 o                         
   2   3  10         21.23         20.61         3.42 o                         
   3   3  10          1.69          5.23         7.00 o                         
   4   3  10          0.36          3.54         3.10 o                         
 -11   4  10          0.83         -0.87         2.95 o                         
 -10   4  10         15.11         15.41         3.39 o                         
  -9   4  10          4.48          5.21         2.77 o                         
  -8   4  10         45.50         53.99         4.19 o                         
  -7   4  10         12.05         12.19         2.09 o                         
  -6   4  10          3.80          6.54         2.10 o                         
  -5   4  10         15.76         16.64         1.80 o                         
  -4   4  10          2.49          2.56         1.60 o                         
  -3   4  10        268.98        245.25         7.20 o                         
  -2   4  10          9.88          6.62         2.14 o                         
  -1   4  10         31.31         24.46         3.06 o                         
   0   4  10         55.16         52.01         4.31 o                         
   1   4  10         79.65         87.98         9.84 o                         
   2   4  10         28.97         26.59         3.52 o                         
   3   4  10         57.76         65.07         5.38 o                         
   4   4  10          3.08          8.09         5.54 o                         
 -11   5  10         16.20         24.30         5.84 o                         
 -10   5  10         17.29         15.24         3.48 o                         
  -9   5  10          5.82          5.49         2.88 o                         
  -8   5  10         37.15         43.15         5.49 o                         
  -7   5  10          7.80          7.59         2.07 o                         
  -6   5  10          4.70          3.74         2.14 o                         
  -5   5  10          0.80         -0.50         1.65 o                         
  -4   5  10          0.04          0.46         1.53 o                         
  -3   5  10         57.26         52.54         3.58 o                         
  -2   5  10          0.76         -0.63         1.88 o                         
  -1   5  10          7.06         14.24         3.77 o                         
   0   5  10          3.75         -1.46         2.06 o                         
   1   5  10         50.86         46.87         4.44 o                         
   2   5  10         11.16         15.91         3.58 o                         
   3   5  10          2.96          1.57         3.21 o                         
 -10   6  10          0.54          0.57         2.88 o                         
  -9   6  10          1.01          1.02         5.38 o                         
  -8   6  10         12.98         13.76         2.54 o                         
  -7   6  10          2.08          3.75         2.05 o                         
  -6   6  10         18.74         16.11         5.00 o                         
  -5   6  10          0.75         -0.77         3.69 o                         
  -4   6  10          4.95          2.60         1.50 o                         
  -3   6  10         11.57          7.33         3.08 o                         
  -2   6  10          0.39          3.51         2.21 o                         
  -1   6  10         33.33         38.35         3.83 o                         
   0   6  10         30.27         30.21         3.69 o                         
   1   6  10          0.00          0.62         2.83 o                         
   2   6  10          6.41         -2.02         2.60 o                         
   3   6  10          9.63         11.47         3.69 o                         
  -9   7  10          0.00         -2.77         2.77 o                         
  -8   7  10         28.96         28.02         3.11 o                         
  -7   7  10         11.83         14.37         3.10 o                         
  -6   7  10          3.25          3.69         4.31 o                         
  -5   7  10          0.30         -2.00         3.69 o                         
  -4   7  10          8.61          9.48         1.71 o                         
  -3   7  10          1.80          1.08         1.88 o                         
  -2   7  10         28.24         27.05         3.36 o                         
  -1   7  10          1.69          2.19         4.15 o                         
   0   7  10          2.22          2.14         2.85 o                         
   1   7  10          3.71          4.02         3.06 o                         
   2   7  10          0.07          4.86         6.23 o                         
  -8   8  10         24.20         28.73         3.41 o                         
  -7   8  10          7.74          1.84         2.82 o                         
  -6   8  10         15.72         14.34         3.47 o                         
  -5   8  10        192.34        173.33        10.61 o                         
  -4   8  10         70.51         53.83         6.92 o                         
  -3   8  10         58.05         55.37         4.77 o                         
  -2   8  10          1.20         -0.40         2.46 o                         
  -1   8  10         16.61         17.74         3.16 o                         
   0   8  10          2.90          6.84         2.95 o                         
   1   8  10          0.01         -2.22         3.54 o                         
  -7   9  10          4.06         -1.62         2.88 o                         
  -6   9  10        223.65        242.38        13.84 o                         
  -5   9  10         45.30         44.29         6.92 o                         
  -4   9  10         71.63         82.13         8.77 o                         
  -3   9  10          4.62          1.90         2.06 o                         
  -2   9  10          9.83          8.46         2.77 o                         
  -1   9  10          4.44          8.29         3.00 o                         
   0   9  10          1.21          0.43         2.79 o                         
  -4  10  10          2.78          5.08         5.23 o                         
 -11   1  11          0.84          3.69         2.53 o                         
 -10   1  11          1.62         -0.15         2.61 o                         
  -9   1  11          3.05          1.38         1.59 o                         
  -8   1  11          1.53          0.98         1.55 o                         
  -7   1  11         16.15         16.39         2.14 o                         
  -6   1  11          4.46          2.88         2.08 o                         
  -5   1  11          0.10          0.94         1.73 o                         
  -4   1  11         48.17         48.82         3.53 o                         
  -3   1  11         16.35         15.34         6.46 o                         
  -2   1  11          7.14          5.13         2.85 o                         
  -1   1  11          7.54          4.40         4.31 o                         
   0   1  11         11.03         15.76         2.99 o                         
   1   1  11          2.34          3.37         2.40 o                         
   2   1  11          7.92          6.42         3.02 o                         
   3   1  11          2.25          6.35         3.46 o                         
 -11   2  11         16.90         19.72         3.54 o                         
 -10   2  11         43.44         45.63         4.14 o                         
  -9   2  11          1.89          1.57         2.36 o                         
  -8   2  11         15.81         17.12         2.69 o                         
  -7   2  11         59.10         62.90         3.13 o                         
  -6   2  11        120.65        124.82         4.54 o                         
  -5   2  11        253.23        262.09         7.42 o                         
  -4   2  11        210.23        210.31         6.66 o                         
  -3   2  11         91.41         79.20         4.84 o                         
  -2   2  11         48.91         39.55         3.79 o                         
  -1   2  11          1.22          2.38         2.39 o                         
   0   2  11          9.13          7.77         2.71 o                         
   1   2  11          0.32         -3.44         4.54 o                         
   2   2  11          3.46          0.00         2.82 o                         
   3   2  11         27.11         28.23         6.31 o                         
 -11   3  11         44.91         48.03         6.77 o                         
 -10   3  11        110.59        112.48         6.00 o                         
  -9   3  11          8.01          4.60         2.40 o                         
  -8   3  11         91.57         91.33         5.00 o                         
  -7   3  11          3.39          3.84         3.54 o                         
  -6   3  11        140.55        132.13         4.35 o                         
  -5   3  11         25.87         23.88         3.46 o                         
  -4   3  11         16.88         18.30         2.92 o                         
  -3   3  11         40.17         34.00         3.32 o                         
  -2   3  11         34.07         45.09         3.84 o                         
  -1   3  11         12.96         16.33         2.98 o                         
   0   3  11         11.37         11.50         2.98 o                         
   1   3  11        110.76         95.33         5.85 o                         
   2   3  11         29.06         30.00         4.22 o                         
   3   3  11         23.09         22.22         4.77 o                         
 -11   4  11          2.63          3.38         4.46 o                         
 -10   4  11          0.04         -1.53         2.60 o                         
  -9   4  11         17.08         13.60         3.61 o                         
  -8   4  11          8.18          8.26         3.23 o                         
  -7   4  11          2.47          0.08         2.12 o                         
  -6   4  11          1.94          2.31         3.38 o                         
  -5   4  11        144.47        145.31         4.89 o                         
  -4   4  11         11.30          6.25         2.46 o                         
  -3   4  11        135.06        126.69         5.32 o                         
  -2   4  11         19.36         21.68         3.06 o                         
  -1   4  11          5.50          5.89         2.45 o                         
   0   4  11         14.36         17.01         3.24 o                         
   1   4  11         80.90         81.07         5.49 o                         
   2   4  11          5.37          4.01         3.92 o                         
 -10   5  11          1.20          4.71         2.87 o                         
  -9   5  11         18.79         17.08         3.30 o                         
  -8   5  11         30.87         31.91         3.79 o                         
  -7   5  11         56.12         53.38         7.07 o                         
  -6   5  11         18.36         12.61         4.15 o                         
  -5   5  11         39.68         44.78         7.31 o                         
  -4   5  11          0.01         -0.13         1.74 o                         
  -3   5  11          0.19          1.21         1.99 o                         
  -2   5  11          0.02          0.92         2.18 o                         
  -1   5  11         15.54         19.03         3.06 o                         
   0   5  11         18.20         12.00         2.99 o                         
   1   5  11          9.96         11.13         3.21 o                         
   2   5  11         33.37         35.95         5.46 o                         
  -9   6  11          0.14          2.19         2.71 o                         
  -8   6  11         14.82         15.20         3.04 o                         
  -7   6  11          0.87          0.62         1.96 o                         
  -6   6  11          0.00          4.31         3.84 o                         
  -5   6  11          7.58          5.54         4.31 o                         
  -4   6  11         56.15         57.37         3.30 o                         
  -3   6  11          8.60          9.77         2.37 o                         
  -2   6  11        107.46        111.77         5.49 o                         
  -1   6  11          3.01          4.67         2.49 o                         
   0   6  11          2.75         -0.28         2.53 o                         
   1   6  11         53.35         51.94         5.08 o                         
  -9   7  11          0.30         -3.08         3.08 o                         
  -8   7  11          2.03         -0.97         2.55 o                         
  -7   7  11          2.21          7.94         3.38 o                         
  -6   7  11          4.52         -0.15         4.00 o                         
  -5   7  11          0.83          1.23         4.31 o                         
  -4   7  11         22.30         19.38         2.48 o                         
  -3   7  11          7.97         10.83         2.43 o                         
  -2   7  11          1.87          0.07         2.38 o                         
  -1   7  11          0.87         -0.43         2.47 o                         
   0   7  11          0.37          0.12         4.54 o                         
  -7   8  11          8.06         10.59         3.64 o                         
  -6   8  11         41.64         39.68         6.61 o                         
  -5   8  11          4.53          6.92         4.77 o                         
  -4   8  11         28.47         41.99         7.07 o                         
  -3   8  11          0.01          2.73         5.23 o                         
  -2   8  11          6.26          5.16         2.53 o                         
  -1   8  11          0.56         -2.56         2.56 o                         
  -5   9  11          9.42         14.30         5.38 o                         
  -4   9  11          3.46          0.77         4.31 o                         
  -3   9  11         45.52         43.96         3.70 o                         
 -11   0  12          4.35         -1.38         2.61 o                         
 -10   0  12         56.61         64.44         5.08 o                         
  -9   0  12          1.62         -2.31         2.31 o                         
  -8   0  12         11.49         10.15         2.92 o                         
  -7   0  12         16.21         17.69         3.23 o                         
  -6   0  12         71.13         78.28         5.69 o                         
  -5   0  12        284.04        317.13        12.46 o                         
  -4   0  12          5.89          4.00         3.08 o                         
  -3   0  12          3.36          0.15         2.92 o                         
  -2   0  12         15.14          7.38         3.54 o                         
  -1   0  12         39.25         37.37         5.84 o                         
   0   0  12          5.26          3.54         3.69 o                         
   1   0  12          0.84         -2.61         3.84 o                         
   2   0  12          4.82          8.92         5.08 o                         
 -11   1  12          0.04         -0.15         2.92 o                         
 -10   1  12          0.12          5.54         2.92 o                         
  -9   1  12         12.38         17.31         2.18 o                         
  -8   1  12         13.93         12.49         2.07 o                         
  -7   1  12          9.90         13.35         2.14 o                         
  -6   1  12         41.85         46.46         3.41 o                         
  -5   1  12          5.19          3.32         3.38 o                         
  -4   1  12         38.50         44.39         3.83 o                         
  -3   1  12          3.89          4.22         3.08 o                         
  -2   1  12         27.40         31.15         5.46 o                         
  -1   1  12         33.94         33.09         7.38 o                         
   0   1  12          0.81         -2.95         4.54 o                         
   1   1  12         36.17         32.75         4.19 o                         
   2   1  12          3.49         -0.04         3.15 o                         
 -10   2  12          5.48          2.61         3.08 o                         
  -9   2  12          0.37          2.77         3.08 o                         
  -8   2  12        106.64        124.89         4.32 o                         
  -7   2  12         36.20         33.03         6.84 o                         
  -6   2  12         75.05         75.74         6.31 o                         
  -5   2  12        457.10        468.31        13.30 o                         
  -4   2  12        109.84        106.22         5.77 o                         
  -3   2  12        129.10        123.71         5.58 o                         
  -2   2  12          4.24         11.16         2.73 o                         
  -1   2  12         12.63         12.09         3.05 o                         
   0   2  12         30.97         41.52         4.35 o                         
   1   2  12          1.95          0.41         2.82 o                         
   2   2  12          6.10          6.70         4.69 o                         
 -10   3  12          3.18          8.35         2.91 o                         
  -9   3  12         33.06         45.83         6.00 o                         
  -8   3  12         23.69         19.53         4.46 o                         
  -7   3  12         65.55         67.52         6.46 o                         
  -6   3  12         18.88         19.26         4.46 o                         
  -5   3  12          1.16          0.81         1.88 o                         
  -4   3  12          9.72          9.10         2.44 o                         
  -3   3  12         10.13          6.79         2.47 o                         
  -2   3  12         20.03         16.95         3.69 o                         
  -1   3  12          0.02          0.97         2.43 o                         
   0   3  12          1.79         -1.35         2.60 o                         
   1   3  12         31.53         46.69         5.92 o                         
 -10   4  12         13.13          8.39         2.93 o                         
  -9   4  12         73.40         71.85         5.27 o                         
  -8   4  12        110.48        123.50         8.77 o                         
  -7   4  12         26.13         26.61         4.92 o                         
  -6   4  12          8.87          6.15         3.84 o                         
  -5   4  12          0.32         -1.13         2.77 o                         
  -4   4  12          0.85          1.76         1.99 o                         
  -3   4  12         45.11         47.27         4.03 o                         
  -2   4  12         40.79         41.73         8.00 o                         
  -1   4  12          0.08         -0.53         2.47 o                         
   0   4  12          0.02         -2.71         2.71 o                         
   1   4  12          1.25         -2.40         2.73 o                         
  -9   5  12         56.16         56.70         4.89 o                         
  -8   5  12         64.62         65.04         5.84 o                         
  -7   5  12         37.70         38.30         5.84 o                         
  -6   5  12         17.65         17.38         4.77 o                         
  -5   5  12         28.12         19.36         2.45 o                         
  -4   5  12          1.13          1.11         2.02 o                         
  -3   5  12          7.55          6.78         2.33 o                         
  -2   5  12          0.42          0.70         2.55 o                         
  -1   5  12          1.74         -2.14         2.55 o                         
   0   5  12         29.72         31.20         4.14 o                         
  -8   6  12          1.16         -2.31         3.84 o                         
  -7   6  12         17.80         20.15         5.38 o                         
  -6   6  12          0.10         -2.92         2.92 o                         
  -5   6  12          9.42         14.00         4.92 o                         
  -4   6  12         15.90         15.47         5.08 o                         
  -3   6  12          0.91          1.56         2.21 o                         
  -2   6  12          1.41          3.11         5.84 o                         
  -1   6  12         43.00         52.83         4.95 o                         
   0   6  12          0.29          2.98         9.30 o                         
  -7   7  12         13.29         20.27         3.97 o                         
  -6   7  12          0.93          6.46         4.15 o                         
  -5   7  12         29.82         29.22         5.69 o                         
  -4   7  12          1.49          0.00         4.46 o                         
  -3   7  12         15.82         18.49         3.03 o                         
  -2   7  12          0.25         -0.55         2.51 o                         
 -10   1  13         32.61         33.22         5.08 o                         
  -9   1  13          0.00          0.83         3.84 o                         
  -8   1  13         30.15         29.99         3.02 o                         
  -7   1  13         23.18         27.82         3.04 o                         
  -6   1  13          1.97          1.34         2.61 o                         
  -5   1  13         40.18         47.28         4.46 o                         
  -4   1  13          1.82         -0.54         2.28 o                         
  -3   1  13          8.59         10.02         4.69 o                         
  -2   1  13          2.58          1.55         4.46 o                         
  -1   1  13          6.31          5.66         2.88 o                         
   0   1  13          0.00          2.40         2.76 o                         
 -10   2  13          2.48          0.62         3.23 o                         
  -9   2  13          0.49         -2.00         2.92 o                         
  -8   2  13         30.65         39.68         5.54 o                         
  -7   2  13         15.29         15.19         2.28 o                         
  -6   2  13          0.11          2.22         1.99 o                         
  -5   2  13         20.09         16.25         2.69 o                         
  -4   2  13          7.40          7.79         2.58 o                         
  -3   2  13          6.78          6.77         2.92 o                         
  -2   2  13          5.23          6.03         2.69 o                         
  -1   2  13         34.04         40.61         6.84 o                         
   0   2  13         20.43         20.75         3.72 o                         
  -9   3  13         18.38         19.69         4.77 o                         
  -8   3  13          7.91          8.00         4.00 o                         
  -7   3  13         40.31         29.84         5.23 o                         
  -6   3  13         23.38         22.19         2.84 o                         
  -5   3  13         12.72          4.48         2.85 o                         
  -4   3  13          0.03          1.08         2.25 o                         
  -3   3  13          0.13         -0.03         2.32 o                         
  -2   3  13         11.29         15.36         6.92 o                         
  -1   3  13          1.44         -0.27         2.82 o                         
   0   3  13         14.82         17.03         3.72 o                         
  -9   4  13          6.06          7.38         4.46 o                         
  -8   4  13         99.38        116.58         8.92 o                         
  -7   4  13          0.76          2.31         4.00 o                         
  -6   4  13         26.14         23.99         5.38 o                         
  -5   4  13          0.06          2.08         2.77 o                         
  -4   4  13          1.29          1.26         2.30 o                         
  -3   4  13         15.92         17.70         2.95 o                         
  -2   4  13          2.60          5.13         2.69 o                         
  -1   4  13         12.47         20.53         3.72 o                         
  -8   5  13          6.48          2.77         4.15 o                         
  -7   5  13          2.70          0.46         3.54 o                         
  -6   5  13          0.89          4.77         4.31 o                         
  -5   5  13          1.26          0.32         3.54 o                         
  -4   5  13         34.69         35.58         3.64 o                         
  -3   5  13          3.54          5.47         2.69 o                         
  -2   5  13         13.04         14.19         3.17 o                         
  -6   6  13          6.69          6.15         4.77 o                         
  -5   6  13          4.08          3.38         4.46 o                         
  -4   6  13          6.75          8.15         2.37 o                         
  -3   6  13         11.78          9.16         2.85 o                         
  -8   0  14         14.85         13.84         3.54 o                         
  -7   0  14         47.16         48.29         5.54 o                         
  -6   0  14        337.37        326.66        13.23 o                         
  -5   0  14         57.19         63.06         6.77 o                         
  -4   0  14         53.44         39.99         6.00 o                         
  -3   0  14         96.84        112.43         8.31 o                         
  -2   0  14         31.55         41.83         6.46 o                         
  -8   1  14          0.03          3.06         3.69 o                         
  -7   1  14         42.29         42.25         3.65 o                         
  -6   1  14          5.36          4.98         2.43 o                         
  -5   1  14        101.59         98.40         5.38 o                         
  -4   1  14         17.81         16.16         3.23 o                         
  -3   1  14          1.64          3.36         2.92 o                         
  -2   1  14          0.16          1.41         5.38 o                         
  -8   2  14         33.13         28.30         4.92 o                         
  -7   2  14         53.38         51.34         4.54 o                         
  -6   2  14          2.02          1.98         2.25 o                         
  -5   2  14          1.04         -0.96         2.25 o                         
  -4   2  14          1.91          1.65         2.39 o                         
  -3   2  14          0.55         -1.05         2.71 o                         
  -2   2  14         11.94          6.88         2.91 o                         
  -7   3  14         11.55         13.53         4.15 o                         
  -6   3  14         13.47         13.95         3.54 o                         
  -5   3  14         13.93          9.24         2.56 o                         
  -4   3  14          8.68          4.24         3.00 o                         
  -3   3  14          6.44          7.93         2.98 o                         
  -7   4  14          3.57          0.92         3.84 o                         
  -6   4  14          0.04         -1.23         3.69 o                         
  -5   4  14          0.10         -1.63         2.10 o                         
  -4   4  14          5.11          4.45         2.66 o                         
                                                                                
